# Supplementary material for: Subclassification of obesity for precision prediction of cardiometabolic diseases
Source: Nat Med. 2024 Oct 24;31(2):534–43. doi: 10.1038/s41591-024-03299-7 (PMC11835733; doi:10.1038/s41591-024-03299-7)
Supplement: Supplementary file 3 — Supplementary Tables 1–26. [file 41591_2024_3299_MOESM3_ESM.xlsx]

## Sheet: Index
Sheet ID	Description
ST1	Sample size and distribution of variables per cohort
ST2	Proportion of current smokers per cohort
ST3	Proportion of individuals with selected comorbidities per cohort
ST4	Effect estimates of age, smoking and BMI on each biomarker per cohort
ST5	Comparison of relative entropies of different clustering models applied to the deviation data
ST6	Mean and standard deviation of input variables per cluster
ST7	Median and interquartile range of input variables per cluster
ST8	Proportions of cluster allocation across cohorts
ST9	Transitivity index of profiles in UK Biobank
ST10	Biomarker values corresponding to profile probabilities for a 55-year old person with a BMI of 30 kg/m2 who do not smoke
ST11	Effect of BMI on each input variable within each cluster
ST12	Odds of selected diseases at baseline in discordant clusters relative to concordant cluster
ST13	Criteria to define the metabolic syndrome
ST14	Odds of taking selected medications at baseline in discordant clusters relative to concordant cluster
ST15	Summary of survival data
ST16	Crude estimated risk of MACE and T2D in discordant clusters relative to concordant cluster
ST17	Covariates included in Cox models used in survival analyses
ST18	Discordant estimates from Cox regressions (log-ratios divided by the concordant profile)
ST19	Hazard estimates of shifting 10% probability from the concordant to a discordant cluster
ST20	Decision curves for MACE and diabetes progression comparing models with and without profile information
ST21	Distribution of concordant and discordant profiles in African and South Asian populations
ST22	Odds of selected diseases at baseline in discordant clusters relative to concordant cluster in African and South Asian populations
ST23	Odds of taking selected medications at baseline in discordant clusters relative to concordant cluster in African and South Asian populations
ST24	Hazard estimates of shifting 10% probability from the concordant to a discordant cluster in African and South Asian populations
ST25	Comparsion of models with and without discordant profile information in African and South Asian populations
ST26	Definitions of MACE and diabetes progression

## Sheet: ST1
COHORT	SEX	VARIABLE	N	Mean	SD	Median	p2.5	p25	p75	p97.5
UKB	Female	BMI	77207	27.11	5.07	26.18	19.68	23.52	29.78	39.67
UKB	Female	AGE	77207	57.45	7.84	59	42	52	64	69
UKB	Female	WHR	77207	0.82	0.07	0.81	0.7	0.77	0.86	0.96
UKB	Female	SBP	77207	137.51	19.47	135.5	105.5	123.5	150	180
UKB	Female	DBP	77207	81.49	9.92	81	63.5	74.5	88	102
UKB	Female	ALT	77207	19.98	9.71	17.57	8.97	13.96	23	46.41
UKB	Female	SCR	77207	64.31	10.74	63.2	46.9	57.2	70	88.1
UKB	Female	CRP	77207	2.52	3.19	1.42	0.21	0.67	2.99	12.33
UKB	Female	HDL	77207	1.61	0.38	1.57	0.99	1.34	1.84	2.46
UKB	Female	TG	77207	1.54	0.8	1.33	0.6	0.98	1.88	3.65
UKB	Female	LDL	77207	3.67	0.87	3.62	2.14	3.05	4.23	5.54
UKB	Female	FG	77207	4.97	0.6	4.91	4.06	4.63	5.22	6.33
UKB	Male	BMI	67904	27.9	4.23	27.37	21.02	25.05	30.14	37.92
UKB	Male	AGE	67904	57.74	8.02	60	41	52	64	69
UKB	Male	WHR	67904	0.94	0.06	0.94	0.81	0.9	0.98	1.07
UKB	Male	SBP	67904	142.31	17.66	141	112	130	153	181
UKB	Male	DBP	67904	84.94	9.98	84.5	66	78	91.5	105.5
UKB	Male	ALT	67904	26.59	12.33	23.64	11.25	18.34	31.43	60.22
UKB	Male	SCR	67904	81.48	13.07	80.2	59.8	72.8	88.4	111.2
UKB	Male	CRP	67904	2.24	2.91	1.3	0.22	0.68	2.56	11.18
UKB	Male	HDL	67904	1.3	0.32	1.25	0.81	1.08	1.47	2.04
UKB	Male	TG	67904	1.89	1.01	1.65	0.65	1.16	2.35	4.57
UKB	Male	LDL	67904	3.5	0.87	3.48	1.91	2.89	4.08	5.28
UKB	Male	FG	67904	5.03	0.7	4.94	3.99	4.64	5.28	6.76
TMS	Female	BMI	1542	26.3	4.74	25.5	19.4	22.9	28.7	37.85
TMS	Female	AGE	1542	58.59	8.23	59	42	53	65	73
TMS	Female	WHR	1542	0.87	0.07	0.87	0.74	0.82	0.92	1.02
TMS	Female	SBP	1542	129.64	17.38	128	101	117	140	168.47
TMS	Female	DBP	1542	73.78	9.46	73	57	67	80	94
TMS	Female	ALT	1542	25.64	10.75	23	13	19	29	56.47
TMS	Female	SCR	1542	84.65	13.73	84.94	55.1	75.16	94.99	108.29
TMS	Female	CRP	1542	2.32	2.7	1.33	0.17	0.63	2.92	11.41
TMS	Female	HDL	1542	1.74	0.47	1.7	1	1.4	2	2.8
TMS	Female	TG	1542	1.28	0.65	1.12	0.5	0.83	1.55	3.06
TMS	Female	LDL	1542	3.22	1	3.2	1.5	2.5	3.9	5.3
TMS	Female	FG	1542	5.58	1.16	5.2	4.3	4.9	5.8	8.85
TMS	Male	BMI	1633	27.56	3.95	26.9	21.4	24.8	29.7	36.82
TMS	Male	AGE	1633	60.89	8.12	62	43	56	67	74
TMS	Male	WHR	1633	1	0.07	0.99	0.86	0.95	1.04	1.14
TMS	Male	SBP	1633	139.67	17.35	138	110	128	151	178.2
TMS	Male	DBP	1633	78.37	9.72	78	61	72	85	99.2
TMS	Male	ALT	1633	33.11	13.83	30	17	24	39	72
TMS	Male	SCR	1633	84.42	13.88	86.6	53.69	75.52	94.25	106.99
TMS	Male	CRP	1633	1.93	2.27	1.09	0.16	0.58	2.36	8.94
TMS	Male	HDL	1633	1.34	0.38	1.3	0.8	1.1	1.5	2.22
TMS	Male	TG	1633	1.47	0.75	1.28	0.53	0.95	1.83	3.38
TMS	Male	LDL	1633	2.97	1.03	2.9	1.3	2.2	3.7	5.02
TMS	Male	FG	1633	6.32	1.5	5.8	4.7	5.3	7	10.5
RS	Female	BMI	5704	27.4	4.6	26.78	20.05	24.16	29.97	38.37
RS	Female	AGE	5704	64.68	9.98	63	48	57	72	85
RS	Female	WHR	5704	0.86	0.09	0.85	0.72	0.8	0.91	1.06
RS	Female	SBP	5704	138.67	21.78	137	102.29	123	152	187
RS	Female	DBP	5704	77.87	11.29	77	57	70	85	102
RS	Female	ALT	5704	22.62	10.33	20	10	16	26	51
RS	Female	SCR	5704	70.17	12.61	69	50	62	76	99
RS	Female	CRP	5704	2.8	3.54	1.6	0.3	0.7	3.5	12.5
RS	Female	HDL	5704	1.53	0.41	1.48	0.87	1.24	1.77	2.47
RS	Female	TG	5704	1.46	0.68	1.3	0.6	0.98	1.75	3.27
RS	Female	LDL	5704	3.73	0.92	3.71	2.06	3.11	4.32	5.59
RS	Female	FG	5704	5.64	1.08	5.4	4.4	5	5.9	8.7
RS	Male	BMI	4289	26.99	3.6	26.62	20.9	24.63	28.99	35.24
RS	Male	AGE	4289	64.06	9.38	63	48	57	71	83
RS	Male	WHR	4289	0.96	0.07	0.96	0.82	0.91	1	1.1
RS	Male	SBP	4289	140.78	20.19	139	108	126	153	187
RS	Male	DBP	4289	79.98	11.36	79	59	72	87	104
RS	Male	ALT	4289	26.96	12.16	24	12	19	32	59
RS	Male	SCR	4289	87.97	15.66	86	63	78	95	126
RS	Male	CRP	4289	2.71	3.6	1.5	0.3	0.6	3.23	13.38
RS	Male	HDL	4289	1.24	0.33	1.2	0.73	1.01	1.42	2
RS	Male	TG	4289	1.56	0.77	1.37	0.64	1.03	1.89	3.63
RS	Male	LDL	4289	3.57	0.87	3.56	1.94	2.97	4.14	5.35
RS	Male	FG	4289	5.86	1.17	5.6	4.6	5.2	6.1	9.6
GHS	Female	BMI	7301	26.81	5.53	25.72	19.25	22.83	29.72	40.29
GHS	Female	AGE	7301	54.7	11.08	55	36	45	64	73
GHS	Female	WHR	7301	0.87	0.07	0.87	0.73	0.82	0.92	1.02
GHS	Female	SBP	7301	128.62	18.07	126	101	115	139	170
GHS	Female	DBP	7301	80.82	9.35	80	64	74	87	101
GHS	Female	ALT	7301	31.41	14.9	28	18	24	34	64.5
GHS	Female	SCR	7301	68.84	9.52	67.18	54.81	62.76	73.37	90.17
GHS	Female	CRP	7301	2.83	3.54	1.6	0.29	0.57	3.5	13
GHS	Female	HDL	7301	1.67	0.4	1.63	1.01	1.37	1.91	2.53
GHS	Female	TG	7301	1.22	0.58	1.08	0.52	0.81	1.46	2.77
GHS	Female	LDL	7301	3.6	0.93	3.54	1.99	2.95	4.19	5.6
GHS	Female	FG	7301	5.11	0.93	5	4.16	4.66	5.33	6.67
GHS	Male	BMI	7353	27.81	4.27	27.22	21.05	24.89	30.12	37.9
GHS	Male	AGE	7353	55.17	11.11	55	36	46	65	73
GHS	Male	WHR	7353	0.98	0.07	0.98	0.85	0.93	1.02	1.12
GHS	Male	SBP	7353	133.81	16.06	132	108	122	143	171
GHS	Male	DBP	7353	83.65	9.33	83	67	77	89	103
GHS	Male	ALT	7353	42.43	19.77	38	22	31	48	89
GHS	Male	SCR	7353	83.18	12.86	82.21	64.53	74.26	89.28	112.27
GHS	Male	CRP	7353	2.5	3.34	1.5	0.27	0.51	2.8	12
GHS	Male	HDL	7353	1.31	0.32	1.27	0.82	1.09	1.47	2.04
GHS	Male	TG	7353	1.48	0.72	1.31	0.57	0.96	1.82	3.4
GHS	Male	LDL	7353	3.59	0.9	3.54	1.91	2.97	4.16	5.48
GHS	Male	FG	7353	5.35	1.03	5.16	4.29	4.83	5.55	7.77

## Sheet: ST2
COHORT	SEX	CURRENTLY_SMOKING	N	PERCENTAGE
UKB	Female	NO	70355	91.13
UKB	Female	YES	6852	8.87
UKB	Male	NO	59703	87.92
UKB	Male	YES	8201	12.08
TMS	Female	NO	1344	87.16
TMS	Female	YES	198	12.84
TMS	Male	NO	1400	85.73
TMS	Male	YES	233	14.27
RS	Female	NO	4618	80.96
RS	Female	YES	1086	19.04
RS	Male	NO	3427	79.9
RS	Male	YES	862	20.1
GHS	Female	NO	5980	81.91
GHS	Female	YES	1321	18.09
GHS	Male	NO	5839	79.41
GHS	Male	YES	1514	20.59

## Sheet: ST3
SEX	Comorbidity	UKB	RS	TMS	GHS
Female	CHD	2.82	3.39	1.95	2.11
Female	HT	24.49	31.33	44.94	44.5
Female	LiverFailure	0.1	0	0	0.86
Female	RA	1.5	0	0	0
Female	Stroke	1.45	2.42	2.59	1.27
Female	T1D	0.2	0	0	0.27
Female	T2D	2.47	9.46	17.57	4.44
Male	CHD	7.91	11.86	7.78	6.28
Male	HT	31.6	31.61	66.75	54.11
Male	LiverFailure	0.1	0	0	0.54
Male	RA	0.78	0	0	0
Male	Stroke	2.51	4.22	2.82	2.37
Male	T1D	0.32	0	0	0.64
Male	T2D	5.21	13.29	34.84	7.09

## Sheet: ST4
COHORT	SEX	BIOMARKER	TERM	ESTIMATE	SE	LOWERCI	UPPERCI
UKB	Female	WHR	INTERCEPT	0.57262	0.00195	0.56879	0.57645
UKB	Female	WHR	BMI	0.00623	4e-05	0.00615	0.00632
UKB	Female	WHR	AGE	0.00131	3e-05	0.00125	0.00136
UKB	Female	WHR	SMOKING	0.02104	0.00077	0.01952	0.02255
UKB	Female	SBP	INTERCEPT	69.5471	0.57139	68.4272	70.667
UKB	Female	SBP	BMI	0.59574	0.01263	0.57099	0.6205
UKB	Female	SBP	AGE	0.90572	0.00819	0.88966	0.92178
UKB	Female	SBP	SMOKING	-2.46168	0.2257	-2.90406	-2.0193
UKB	Female	DBP	INTERCEPT	63.1577	0.30513	62.5597	63.7558
UKB	Female	DBP	BMI	0.55954	0.00674	0.54632	0.57276
UKB	Female	DBP	AGE	0.05639	0.00438	0.04781	0.06497
UKB	Female	DBP	SMOKING	-0.87401	0.12053	-1.11024	-0.63777
UKB	Female	ALT	INTERCEPT	1.20955	0.30069	0.62019	1.79891
UKB	Female	ALT	BMI	0.47599	0.00665	0.46296	0.48902
UKB	Female	ALT	AGE	0.10352	0.00431	0.09507	0.11197
UKB	Female	ALT	SMOKING	-0.96029	0.11878	-1.19309	-0.72749
UKB	Female	SCR	INTERCEPT	53.3858	0.34249	52.7145	54.0571
UKB	Female	SCR	BMI	0.22466	0.00757	0.20982	0.2395
UKB	Female	SCR	AGE	0.08609	0.00491	0.07646	0.09572
UKB	Female	SCR	SMOKING	-1.28687	0.13529	-1.55203	-1.0217
UKB	Female	CRP	INTERCEPT	-5.49441	0.09349	-5.67764	-5.31117
UKB	Female	CRP	BMI	0.25187	0.00207	0.24782	0.25592
UKB	Female	CRP	AGE	0.01957	0.00134	0.01694	0.0222
UKB	Female	CRP	SMOKING	0.73578	0.03693	0.6634	0.80816
UKB	Female	HDL	INTERCEPT	2.16629	0.01127	2.14421	2.18838
UKB	Female	HDL	BMI	-0.02792	0.00025	-0.02841	-0.02743
UKB	Female	HDL	AGE	0.00368	0.00016	0.00336	0.00399
UKB	Female	HDL	SMOKING	-0.1152	0.00445	-0.12392	-0.10648
UKB	Female	TG	INTERCEPT	-0.78995	0.02397	-0.83694	-0.74297
UKB	Female	TG	BMI	0.04914	0.00053	0.0481	0.05018
UKB	Female	TG	AGE	0.01696	0.00034	0.01629	0.01764
UKB	Female	TG	SMOKING	0.25246	0.00947	0.2339	0.27102
UKB	Female	LDL	INTERCEPT	2.30125	0.02766	2.24704	2.35546
UKB	Female	LDL	BMI	0.00944	0.00061	0.00824	0.01064
UKB	Female	LDL	AGE	0.01934	0.0004	0.01856	0.02012
UKB	Female	LDL	SMOKING	0.06036	0.01093	0.03895	0.08178
UKB	Female	FG	INTERCEPT	3.88134	0.01879	3.8445	3.91818
UKB	Female	FG	BMI	0.01329	0.00042	0.01248	0.0141
UKB	Female	FG	AGE	0.0128	0.00027	0.01227	0.01332
UKB	Female	FG	SMOKING	-0.0514	0.00742	-0.06595	-0.03685
UKB	Male	WHR	INTERCEPT	0.59923	0.00191	0.59549	0.60297
UKB	Male	WHR	BMI	0.00924	5e-05	0.00915	0.00933
UKB	Male	WHR	AGE	0.00137	2e-05	0.00132	0.00142
UKB	Male	WHR	SMOKING	0.01459	0.0006	0.01342	0.01576
UKB	Male	SBP	INTERCEPT	95.9942	0.64032	94.7391	97.2492
UKB	Male	SBP	BMI	0.52763	0.01539	0.49747	0.5578
UKB	Male	SBP	AGE	0.54903	0.00813	0.53309	0.56497
UKB	Male	SBP	SMOKING	-0.82419	0.20043	-1.21703	-0.43135
UKB	Male	DBP	INTERCEPT	73.4309	0.36866	72.7083	74.1534
UKB	Male	DBP	BMI	0.49681	0.00886	0.47945	0.51418
UKB	Male	DBP	AGE	-0.03929	0.00468	-0.04847	-0.03011
UKB	Male	DBP	SMOKING	-0.66668	0.1154	-0.89285	-0.4405
UKB	Male	ALT	INTERCEPT	16.581	0.43595	15.7266	17.4355
UKB	Male	ALT	BMI	0.90097	0.01048	0.88044	0.92151
UKB	Male	ALT	AGE	-0.25844	0.00554	-0.26929	-0.24759
UKB	Male	ALT	SMOKING	-1.68528	0.13646	-1.95274	-1.41782
UKB	Male	SCR	INTERCEPT	66.8092	0.48785	65.853	67.7653
UKB	Male	SCR	BMI	0.25167	0.01172	0.22869	0.27465
UKB	Male	SCR	AGE	0.14033	0.0062	0.12819	0.15248
UKB	Male	SCR	SMOKING	-3.75463	0.15271	-4.05394	-3.45533
UKB	Male	CRP	INTERCEPT	-3.63534	0.10643	-3.84395	-3.42672
UKB	Male	CRP	BMI	0.15252	0.00256	0.1475	0.15753
UKB	Male	CRP	AGE	0.02586	0.00135	0.02321	0.02851
UKB	Male	CRP	SMOKING	1.07316	0.03332	1.00786	1.13846
UKB	Male	HDL	INTERCEPT	1.91025	0.01124	1.88823	1.93228
UKB	Male	HDL	BMI	-0.02486	0.00027	-0.02539	-0.02433
UKB	Male	HDL	AGE	0.00152	0.00014	0.00124	0.0018
UKB	Male	HDL	SMOKING	-0.04841	0.00352	-0.0553	-0.04152
UKB	Male	TG	INTERCEPT	0.40409	0.03669	0.33217	0.47601
UKB	Male	TG	BMI	0.06527	0.00088	0.06355	0.067
UKB	Male	TG	AGE	-0.00614	0.00047	-0.00705	-0.00523
UKB	Male	TG	SMOKING	0.17798	0.01149	0.15547	0.2005
UKB	Male	LDL	INTERCEPT	4.6292	0.03239	4.56572	4.69267
UKB	Male	LDL	BMI	-0.00544	0.00078	-0.00697	-0.00392
UKB	Male	LDL	AGE	-0.01683	0.00041	-0.01763	-0.01602
UKB	Male	LDL	SMOKING	-0.02492	0.01014	-0.04479	-0.00505
UKB	Male	FG	INTERCEPT	3.81848	0.02613	3.76726	3.8697
UKB	Male	FG	BMI	0.0211	0.00063	0.01987	0.02233
UKB	Male	FG	AGE	0.01083	0.00033	0.01018	0.01148
UKB	Male	FG	SMOKING	-0.04448	0.00818	-0.06052	-0.02845
TMS	Female	WHR	INTERCEPT	0.60744	0.01441	0.57918	0.6357
TMS	Female	WHR	BMI	0.00677	0.00035	0.00608	0.00745
TMS	Female	WHR	AGE	0.0015	0.0002	0.00111	0.0019
TMS	Female	WHR	SMOKING	0.01075	0.00493	0.00108	0.02043
TMS	Female	SBP	INTERCEPT	73.1276	3.59083	66.0841	80.171
TMS	Female	SBP	BMI	0.80793	0.08661	0.63804	0.97781
TMS	Female	SBP	AGE	0.60772	0.0502	0.50926	0.70618
TMS	Female	SBP	SMOKING	-2.65337	1.22925	-5.06454	-0.24219
TMS	Female	DBP	INTERCEPT	63.9901	2.03298	60.0024	67.9778
TMS	Female	DBP	BMI	0.55144	0.04903	0.45526	0.64762
TMS	Female	DBP	AGE	-0.0769	0.02842	-0.13264	-0.02116
TMS	Female	DBP	SMOKING	-1.6533	0.69595	-3.0184	-0.28819
TMS	Female	ALT	INTERCEPT	3.56682	2.30876	-0.96182	8.09547
TMS	Female	ALT	BMI	0.56609	0.05569	0.45686	0.67531
TMS	Female	ALT	AGE	0.12681	0.03227	0.06351	0.19012
TMS	Female	ALT	SMOKING	-1.93848	0.79036	-3.48877	-0.38819
TMS	Female	SCR	INTERCEPT	126.263	2.7478	120.873	131.653
TMS	Female	SCR	BMI	0.0459	0.06628	-0.0841	0.1759
TMS	Female	SCR	AGE	-0.73591	0.03841	-0.81126	-0.66057
TMS	Female	SCR	SMOKING	2.29588	0.94065	0.45078	4.14098
TMS	Female	CRP	INTERCEPT	-1.99807	0.53664	-3.05069	-0.94546
TMS	Female	CRP	BMI	0.25523	0.01294	0.22984	0.28061
TMS	Female	CRP	AGE	-0.04185	0.0075	-0.05656	-0.02713
TMS	Female	CRP	SMOKING	0.4196	0.18371	0.05926	0.77994
TMS	Female	HDL	INTERCEPT	2.56005	0.09646	2.37085	2.74925
TMS	Female	HDL	BMI	-0.03622	0.00233	-0.04078	-0.03165
TMS	Female	HDL	AGE	0.0027	0.00135	6e-05	0.00535
TMS	Female	HDL	SMOKING	-0.21442	0.03302	-0.27919	-0.14965
TMS	Female	TG	INTERCEPT	-0.49023	0.13395	-0.75298	-0.22749
TMS	Female	TG	BMI	0.04794	0.00323	0.0416	0.05428
TMS	Female	TG	AGE	0.00827	0.00187	0.0046	0.01195
TMS	Female	TG	SMOKING	0.18293	0.04586	0.09298	0.27287
TMS	Female	LDL	INTERCEPT	3.07795	0.22274	2.64104	3.51485
TMS	Female	LDL	BMI	-0.01713	0.00537	-0.02767	-0.00659
TMS	Female	LDL	AGE	0.01005	0.00311	0.00394	0.01616
TMS	Female	LDL	SMOKING	0.0365	0.07625	-0.11307	0.18606
TMS	Female	FG	INTERCEPT	1.61771	0.23222	1.16221	2.0732
TMS	Female	FG	BMI	0.09608	0.0056	0.08509	0.10707
TMS	Female	FG	AGE	0.02437	0.00325	0.01801	0.03074
TMS	Female	FG	SMOKING	0.09283	0.07949	-0.0631	0.24876
TMS	Male	WHR	INTERCEPT	0.59213	0.01293	0.56677	0.61749
TMS	Male	WHR	BMI	0.01148	0.00032	0.01084	0.01212
TMS	Male	WHR	AGE	0.00141	0.00016	0.0011	0.00172
TMS	Male	WHR	SMOKING	0.01347	0.00368	0.00625	0.02069
TMS	Male	SBP	INTERCEPT	94.4441	4.18236	86.2408	102.648
TMS	Male	SBP	BMI	0.58596	0.10503	0.37994	0.79197
TMS	Male	SBP	AGE	0.47956	0.05138	0.37879	0.58034
TMS	Male	SBP	SMOKING	-0.87108	1.19104	-3.2072	1.46505
TMS	Male	DBP	INTERCEPT	78.0268	2.38257	73.3535	82.7
TMS	Male	DBP	BMI	0.37648	0.05983	0.25912	0.49384
TMS	Male	DBP	AGE	-0.16108	0.02927	-0.21849	-0.10367
TMS	Male	DBP	SMOKING	-1.5987	0.6785	-2.92952	-0.26788
TMS	Male	ALT	INTERCEPT	17.0186	3.27	10.6048	23.4325
TMS	Male	ALT	BMI	1.07098	0.08212	0.9099	1.23205
TMS	Male	ALT	AGE	-0.21488	0.04017	-0.29368	-0.13609
TMS	Male	ALT	SMOKING	-2.42271	0.93122	-4.24922	-0.59621
TMS	Male	SCR	INTERCEPT	135.054	3.08348	129.006	141.102
TMS	Male	SCR	BMI	-0.18541	0.07744	-0.3373	-0.03352
TMS	Male	SCR	AGE	-0.75435	0.03788	-0.82865	-0.68006
TMS	Male	SCR	SMOKING	2.83015	0.8781	1.10782	4.55247
TMS	Male	CRP	INTERCEPT	-2.38207	0.55255	-3.46586	-1.29828
TMS	Male	CRP	BMI	0.11553	0.01388	0.08831	0.14275
TMS	Male	CRP	AGE	0.01716	0.00679	0.00385	0.03048
TMS	Male	CRP	SMOKING	0.57957	0.15735	0.27094	0.88821
TMS	Male	HDL	INTERCEPT	2.10286	0.08747	1.93131	2.27442
TMS	Male	HDL	BMI	-0.03581	0.0022	-0.04012	-0.0315
TMS	Male	HDL	AGE	0.00386	0.00107	0.00176	0.00597
TMS	Male	HDL	SMOKING	-0.0951	0.02491	-0.14396	-0.04625
TMS	Male	TG	INTERCEPT	-0.0227	0.17846	-0.37274	0.32735
TMS	Male	TG	BMI	0.05871	0.00448	0.04992	0.0675
TMS	Male	TG	AGE	-0.00246	0.00219	-0.00676	0.00184
TMS	Male	TG	SMOKING	0.18135	0.05082	0.08167	0.28104
TMS	Male	LDL	INTERCEPT	5.88692	0.24761	5.40126	6.37259
TMS	Male	LDL	BMI	-0.05392	0.00622	-0.06611	-0.04172
TMS	Male	LDL	AGE	-0.02324	0.00304	-0.0292	-0.01727
TMS	Male	LDL	SMOKING	-0.14728	0.07051	-0.28558	-0.00897
TMS	Male	FG	INTERCEPT	0.80284	0.3444	0.12733	1.47834
TMS	Male	FG	BMI	0.13363	0.00865	0.11666	0.15059
TMS	Male	FG	AGE	0.02976	0.00423	0.02146	0.03806
TMS	Male	FG	SMOKING	0.15335	0.09808	-0.03901	0.34572
RS	Female	WHR	INTERCEPT	0.52921	0.00972	0.51016	0.54826
RS	Female	WHR	BMI	0.00606	0.00023	0.00561	0.00652
RS	Female	WHR	AGE	0.00251	0.00011	0.00229	0.00272
RS	Female	WHR	SMOKING	0.0164	0.00276	0.01099	0.02181
RS	Female	SBP	INTERCEPT	68.0992	2.41695	63.361	72.8373
RS	Female	SBP	BMI	0.71031	0.05783	0.59694	0.82368
RS	Female	SBP	AGE	0.79324	0.02687	0.74057	0.84591
RS	Female	SBP	SMOKING	-1.08272	0.6868	-2.4291	0.26366
RS	Female	DBP	INTERCEPT	81.0246	1.30362	78.469	83.5802
RS	Female	DBP	BMI	0.48003	0.03119	0.41888	0.54118
RS	Female	DBP	AGE	-0.24839	0.01449	-0.2768	-0.21999
RS	Female	DBP	SMOKING	-1.28015	0.37044	-2.00634	-0.55395
RS	Female	ALT	INTERCEPT	24.2158	1.19797	21.8673	26.5643
RS	Female	ALT	BMI	0.43914	0.02866	0.38295	0.49534
RS	Female	ALT	AGE	-0.20591	0.01332	-0.23201	-0.1798
RS	Female	ALT	SMOKING	-1.64663	0.34041	-2.31397	-0.97929
RS	Female	SCR	INTERCEPT	51.5132	1.48796	48.5962	54.4302
RS	Female	SCR	BMI	0.12166	0.0356	0.05187	0.19146
RS	Female	SCR	AGE	0.24281	0.01654	0.21038	0.27523
RS	Female	SCR	SMOKING	-2.01662	0.42282	-2.8455	-1.18774
RS	Female	CRP	INTERCEPT	-6.07542	0.40794	-6.87515	-5.27569
RS	Female	CRP	BMI	0.21343	0.00976	0.19429	0.23256
RS	Female	CRP	AGE	0.045	0.00453	0.03612	0.05389
RS	Female	CRP	SMOKING	0.59261	0.11592	0.36536	0.81986
RS	Female	HDL	INTERCEPT	2.47864	0.04701	2.38648	2.5708
RS	Female	HDL	BMI	-0.0254	0.00112	-0.0276	-0.02319
RS	Female	HDL	AGE	-0.00362	0.00052	-0.00464	-0.00259
RS	Female	HDL	SMOKING	-0.09569	0.01336	-0.12188	-0.0695
RS	Female	TG	INTERCEPT	-0.0975	0.07921	-0.25278	0.05778
RS	Female	TG	BMI	0.03745	0.0019	0.03374	0.04117
RS	Female	TG	AGE	0.00772	0.00088	0.00599	0.00944
RS	Female	TG	SMOKING	0.14963	0.02251	0.1055	0.19375
RS	Female	LDL	INTERCEPT	2.90061	0.11015	2.68467	3.11654
RS	Female	LDL	BMI	0.00524	0.00264	7e-05	0.01041
RS	Female	LDL	AGE	0.0104	0.00122	0.008	0.0128
RS	Female	LDL	SMOKING	0.08735	0.0313	0.02599	0.14871
RS	Female	FG	INTERCEPT	2.61924	0.12324	2.37763	2.86084
RS	Female	FG	BMI	0.06348	0.00295	0.0577	0.06926
RS	Female	FG	AGE	0.01957	0.00137	0.01689	0.02226
RS	Female	FG	SMOKING	0.07891	0.03502	0.01026	0.14757
RS	Male	WHR	INTERCEPT	0.50574	0.01021	0.48573	0.52576
RS	Male	WHR	BMI	0.00986	0.00025	0.00937	0.01036
RS	Male	WHR	AGE	0.00282	0.0001	0.00262	0.00301
RS	Male	WHR	SMOKING	0.01678	0.00227	0.01234	0.02122
RS	Male	SBP	INTERCEPT	83.5679	3.35558	76.9892	90.1465
RS	Male	SBP	BMI	0.78831	0.08357	0.62447	0.95215
RS	Male	SBP	AGE	0.56813	0.03221	0.50498	0.63128
RS	Male	SBP	SMOKING	-2.25102	0.74481	-3.71123	-0.79082
RS	Male	DBP	INTERCEPT	81.4657	1.86653	77.8064	85.1251
RS	Male	DBP	BMI	0.59997	0.04649	0.50884	0.69111
RS	Male	DBP	AGE	-0.26919	0.01792	-0.30432	-0.23406
RS	Male	DBP	SMOKING	-2.12848	0.4143	-2.94072	-1.31625
RS	Male	ALT	INTERCEPT	27.4597	1.89534	23.7439	31.1756
RS	Male	ALT	BMI	0.91382	0.0472	0.82128	1.00636
RS	Male	ALT	AGE	-0.38394	0.01819	-0.41961	-0.34827
RS	Male	ALT	SMOKING	-2.80811	0.42069	-3.63288	-1.98334
RS	Male	SCR	INTERCEPT	64.0411	2.64769	58.8502	69.2319
RS	Male	SCR	BMI	0.07114	0.06594	-0.05814	0.20042
RS	Male	SCR	AGE	0.35171	0.02542	0.30188	0.40154
RS	Male	SCR	SMOKING	-2.57156	0.58768	-3.72372	-1.41939
RS	Male	CRP	INTERCEPT	-6.42133	0.60128	-7.60015	-5.2425
RS	Male	CRP	BMI	0.10964	0.01497	0.08028	0.139
RS	Male	CRP	AGE	0.09198	0.00577	0.08066	0.10329
RS	Male	CRP	SMOKING	1.37335	0.13346	1.11169	1.635
RS	Male	HDL	INTERCEPT	1.96138	0.05452	1.85448	2.06827
RS	Male	HDL	BMI	-0.02464	0.00136	-0.0273	-0.02198
RS	Male	HDL	AGE	-0.00062	0.00052	-0.00165	0.00041
RS	Male	HDL	SMOKING	-0.07124	0.0121	-0.09496	-0.04751
RS	Male	TG	INTERCEPT	0.31111	0.12847	0.05924	0.56298
RS	Male	TG	BMI	0.05576	0.0032	0.04949	0.06204
RS	Male	TG	AGE	-0.00436	0.00123	-0.00678	-0.00194
RS	Male	TG	SMOKING	0.12154	0.02852	0.06564	0.17745
RS	Male	LDL	INTERCEPT	3.55453	0.15081	3.25886	3.85021
RS	Male	LDL	BMI	0.00351	0.00376	-0.00385	0.01088
RS	Male	LDL	AGE	-0.00143	0.00145	-0.00427	0.00141
RS	Male	LDL	SMOKING	0.04308	0.03347	-0.02255	0.10871
RS	Male	FG	INTERCEPT	2.19828	0.19561	1.81479	2.58177
RS	Male	FG	BMI	0.08224	0.00487	0.07269	0.09179
RS	Male	FG	AGE	0.02241	0.00188	0.01873	0.02609
RS	Male	FG	SMOKING	0.03782	0.04342	-0.0473	0.12294
GHS	Female	WHR	INTERCEPT	0.63374	0.00489	0.62415	0.64332
GHS	Female	WHR	BMI	0.00529	0.00014	0.00502	0.00556
GHS	Female	WHR	AGE	0.00164	7e-05	0.0015	0.00178
GHS	Female	WHR	SMOKING	0.01328	0.00197	0.00942	0.01715
GHS	Female	SBP	INTERCEPT	77.6574	1.19417	75.3165	79.9984
GHS	Female	SBP	BMI	0.44327	0.03373	0.37714	0.5094
GHS	Female	SBP	AGE	0.72423	0.01706	0.69079	0.75768
GHS	Female	SBP	SMOKING	-3.00352	0.48137	-3.94715	-2.0599
GHS	Female	DBP	INTERCEPT	67.7612	0.69061	66.4074	69.115
GHS	Female	DBP	BMI	0.38971	0.01951	0.35147	0.42796
GHS	Female	DBP	AGE	0.05186	0.00987	0.03252	0.0712
GHS	Female	DBP	SMOKING	-1.26681	0.27838	-1.81252	-0.7211
GHS	Female	ALT	INTERCEPT	13.4899	1.11749	11.2993	15.6805
GHS	Female	ALT	BMI	0.44819	0.03157	0.38631	0.51008
GHS	Female	ALT	AGE	0.10876	0.01596	0.07746	0.14005
GHS	Female	ALT	SMOKING	-0.24883	0.45046	-1.13186	0.6342
GHS	Female	SCR	INTERCEPT	61.2509	0.71744	59.8445	62.6573
GHS	Female	SCR	BMI	0.07392	0.02027	0.03419	0.11365
GHS	Female	SCR	AGE	0.10917	0.01025	0.08908	0.12926
GHS	Female	SCR	SMOKING	-1.99664	0.2892	-2.56355	-1.42972
GHS	Female	CRP	INTERCEPT	-4.23249	0.2466	-4.71589	-3.74909
GHS	Female	CRP	BMI	0.26672	0.00697	0.25307	0.28038
GHS	Female	CRP	AGE	-0.00303	0.00352	-0.00994	0.00388
GHS	Female	CRP	SMOKING	0.44902	0.0994	0.25416	0.64388
GHS	Female	HDL	INTERCEPT	2.30151	0.02736	2.24789	2.35514
GHS	Female	HDL	BMI	-0.02976	0.00077	-0.03128	-0.02825
GHS	Female	HDL	AGE	0.00347	0.00039	0.0027	0.00423
GHS	Female	HDL	SMOKING	-0.13545	0.01103	-0.15707	-0.11383
GHS	Female	TG	INTERCEPT	-0.25696	0.04018	-0.33572	-0.1782
GHS	Female	TG	BMI	0.03505	0.00113	0.03283	0.03728
GHS	Female	TG	AGE	0.00919	0.00057	0.00807	0.01032
GHS	Female	TG	SMOKING	0.1694	0.0162	0.13765	0.20115
GHS	Female	LDL	INTERCEPT	2.25334	0.06803	2.11997	2.38671
GHS	Female	LDL	BMI	0.00013	0.00192	-0.00364	0.0039
GHS	Female	LDL	AGE	0.02423	0.00097	0.02232	0.02613
GHS	Female	LDL	SMOKING	0.10881	0.02742	0.05505	0.16257
GHS	Female	FG	INTERCEPT	2.95927	0.06648	2.82896	3.08959
GHS	Female	FG	BMI	0.03757	0.00188	0.03389	0.04125
GHS	Female	FG	AGE	0.02103	0.00095	0.01917	0.0229
GHS	Female	FG	SMOKING	-0.0286	0.0268	-0.08113	0.02393
GHS	Male	WHR	INTERCEPT	0.62704	0.00489	0.61745	0.63663
GHS	Male	WHR	BMI	0.00884	0.00014	0.00856	0.00912
GHS	Male	WHR	AGE	0.0019	6e-05	0.00179	0.00201
GHS	Male	WHR	SMOKING	0.01258	0.00154	0.00956	0.01559
GHS	Male	SBP	INTERCEPT	97.0061	1.39827	94.2651	99.7471
GHS	Male	SBP	BMI	0.47377	0.04145	0.39251	0.55504
GHS	Male	SBP	AGE	0.43589	0.01609	0.40435	0.46744
GHS	Male	SBP	SMOKING	-2.03165	0.43974	-2.89368	-1.16963
GHS	Male	DBP	INTERCEPT	75.6226	0.85073	73.955	77.2903
GHS	Male	DBP	BMI	0.40589	0.02522	0.35645	0.45533
GHS	Male	DBP	AGE	-0.05473	0.00979	-0.07392	-0.03553
GHS	Male	DBP	SMOKING	-1.19171	0.26755	-1.71618	-0.66724
GHS	Male	ALT	INTERCEPT	30.6395	1.74272	27.2233	34.0557
GHS	Male	ALT	BMI	1.21124	0.05167	1.10996	1.31252
GHS	Male	ALT	AGE	-0.3854	0.02006	-0.42471	-0.34608
GHS	Male	ALT	SMOKING	-3.0794	0.54807	-4.15378	-2.00502
GHS	Male	SCR	INTERCEPT	72.8006	1.17662	70.4941	75.1071
GHS	Male	SCR	BMI	0.15027	0.03488	0.08189	0.21865
GHS	Male	SCR	AGE	0.12548	0.01354	0.09893	0.15203
GHS	Male	SCR	SMOKING	-3.52371	0.37004	-4.2491	-2.79833
GHS	Male	CRP	INTERCEPT	-3.79068	0.30039	-4.37954	-3.20182
GHS	Male	CRP	BMI	0.16148	0.00891	0.14403	0.17894
GHS	Male	CRP	AGE	0.0285	0.00346	0.02172	0.03528
GHS	Male	CRP	SMOKING	1.12188	0.09447	0.93668	1.30707
GHS	Male	HDL	INTERCEPT	1.84671	0.02752	1.79277	1.90066
GHS	Male	HDL	BMI	-0.02574	0.00082	-0.02734	-0.02414
GHS	Male	HDL	AGE	0.00357	0.00032	0.00295	0.00419
GHS	Male	HDL	SMOKING	-0.09002	0.00865	-0.10698	-0.07305
GHS	Male	TG	INTERCEPT	-0.16531	0.06305	-0.2889	-0.04172
GHS	Male	TG	BMI	0.05499	0.00187	0.05133	0.05866
GHS	Male	TG	AGE	0.00139	0.00073	-3e-05	0.00281
GHS	Male	TG	SMOKING	0.16897	0.01983	0.1301	0.20784
GHS	Male	LDL	INTERCEPT	4.13011	0.08358	3.96627	4.29395
GHS	Male	LDL	BMI	-0.01477	0.00248	-0.01962	-0.00991
GHS	Male	LDL	AGE	-0.00254	0.00096	-0.00442	-0.00065
GHS	Male	LDL	SMOKING	0.02796	0.02628	-0.02357	0.07949
GHS	Male	FG	INTERCEPT	3.14679	0.09198	2.96649	3.3271
GHS	Male	FG	BMI	0.03664	0.00273	0.03129	0.04198
GHS	Male	FG	AGE	0.02151	0.00106	0.01944	0.02359
GHS	Male	FG	SMOKING	0.00072	0.02893	-0.05598	0.05743

## Sheet: ST5
Sex	Model	Best number of clusters	Relative entropy
Female	Gaussian mixture model	6	0.633006
Male	Gaussian mixture model	6	0.634154
Female	Archetypes	11	0.329919
Male	Archetypes	11	0.363083
Female	HDBSCAN	1	-
Male	HDBSCAN	1	-
Female	Final partition	6	0.848152
Male	Final partition	5	0.875438

## Sheet: ST6
SEX	VARIABLE	COHORT	BC		DHT		DAL		DLT		DIS		DHG
			Mean	SD	Mean	SD	Mean	SD	Mean	SD	Mean	SD	Mean	SD
Female	AGE	UKB	57.43	7.9	57.02	7.9	57.89	7.29	57.21	7.19	57.84	7.95	59.28	7.45
		TMS	58.1	8.12	60.54	6.11	58.17	6.19	58.86	7.16	52.91	9.43	62.11	8.13
		RS	64.72	10.03	61.55	9.6	62.35	8.05	60.29	7.98	67.12	10.37	67.19	9.64
		GHS	54.57	11.17	52.34	10.85	54.51	10.38	54.55	10.08	53.69	11.91	62.88	9.04
		Pooled	57.6232	8.17365	57.068	7.96048	57.9603	7.3467	57.047	7.67838	58.0129	8.23633	60.8983	7.96712
	ALT	UKB	18.87	7.34	16.58	4.71	22.13	8.11	48.71	17.04	18.94	7.8	22.01	10.64
		TMS	23.83	7.92	19.21	3.75	26.05	4.82	53.84	14.69	20.89	7.17	28.95	12.33
		RS	21.11	7.36	18.97	4.54	22.98	7.14	52.11	17.54	19.53	7.22	24.87	10.69
		GHS	28.13	6.7	23.4	4.01	28.21	6.98	53.74	28.99	27.48	8.38	32.91	10.85
		Pooled	19.9796	7.29081	16.7972	4.69004	22.3807	8.01968	49.5133	18.461	19.5515	7.79464	23.9117	10.7841
	BMI	UKB	26.99	5.06	25.93	4.22	27.73	4.08	28.29	5.18	29.52	6.34	29.41	6.31
		TMS	25.58	4.29	24.39	4.56	26.15	3.84	27.48	4.27	27.91	4.96	30.26	5.4
		RS	27.16	4.49	26.29	4.08	26.99	3.43	27.82	4.62	27.88	5.58	29.68	4.92
		GHS	26.44	5.28	25.84	5.39	27.09	4.53	27.29	5.15	30.22	7.45	32.11	7.88
		Pooled	26.9289	5.01678	25.9379	4.22929	27.6822	4.06347	28.0134	5.11799	29.4117	6.33509	29.6955	5.89968
	CRP	UKB	2.15	2.25	1.41	1.2	2.35	1.84	2.66	2.49	13.57	5.35	2.71	2.91
		TMS	2.01	2.31	1.16	1.19	2.05	1.36	2.03	1.65	11.76	3.43	3.21	2.88
		RS	2.34	2.4	1.44	1.24	2.1	1.56	2.15	1.98	15.12	6.83	3.18	3.01
		GHS	2.37	2.42	1.68	1.44	2.3	1.61	2.51	2.48	15.38	6.29	3.74	3.95
		Pooled	2.17426	2.27244	1.41344	1.20388	2.33684	1.82087	2.56317	2.42527	13.6956	5.44035	2.90029	2.98126
	DBP	UKB	79.85	9.05	92.61	8.48	83.32	9.84	83.67	10.35	82.33	10.31	79.75	10.36
		TMS	73.31	9.33	91.15	8.4	77.18	7.76	76.6	10.64	77.15	10.67	74.47	8.85
		RS	76.95	10.6	94.81	9.27	81.05	11.35	81.08	12.13	75.62	11.53	77.67	11.47
		GHS	80.25	8.92	96.68	8.64	83.17	9.49	81.85	9.76	81.18	9.84	81.08	10.06
		Pooled	79.6382	9.12236	92.7187	8.50053	83.2327	9.85667	83.0015	10.2871	81.8759	10.3367	78.8722	10.3815
	FG	UKB	4.92	0.49	4.94	0.38	4.93	0.49	4.97	0.52	4.94	0.57	7.22	1.23
		TMS	5.23	0.58	4.94	0.35	5.29	0.48	5.56	0.66	5.12	0.51	7.9	1.35
		RS	5.4	0.58	5.19	0.42	5.43	0.52	5.44	0.73	5.51	0.73	8.05	1.72
		GHS	5.01	0.5	5	0.44	5.02	0.44	5.06	0.53	5.07	0.6	8.76	3.37
		Pooled	4.95353	0.496598	4.94611	0.381635	4.94663	0.489423	5.01064	0.531356	4.97218	0.578371	7.41146	1.36383
	HDL	UKB	1.64	0.38	1.69	0.32	1.28	0.22	1.53	0.36	1.48	0.36	1.44	0.37
		TMS	1.8	0.46	1.83	0.44	1.32	0.21	1.62	0.47	1.64	0.35	1.45	0.39
		RS	1.56	0.41	1.68	0.34	1.15	0.21	1.49	0.42	1.42	0.38	1.33	0.36
		GHS	1.7	0.39	1.74	0.34	1.27	0.23	1.6	0.38	1.54	0.36	1.43	0.37
		Pooled	1.64227	0.383594	1.69054	0.320844	1.27582	0.219865	1.54415	0.368342	1.48257	0.361028	1.41481	0.369299
	LDL	UKB	3.65	0.86	3.54	0.73	4.42	0.91	3.77	0.96	3.56	0.81	3.22	0.92
		TMS	3.32	0.96	3.44	0.75	4.24	1.5	3.37	1.14	2.85	0.77	2.5	0.83
		RS	3.75	0.92	3.56	0.73	4.52	0.97	3.72	0.97	3.58	0.87	3.54	0.86
		GHS	3.6	0.92	3.43	0.78	4.48	1.13	3.67	0.96	3.52	0.8	3.2	0.96
		Pooled	3.64724	0.869521	3.53891	0.730731	4.42324	0.916264	3.73988	0.962664	3.55198	0.812143	3.22328	0.900164
	SBP	UKB	134.52	17.89	158.94	18.48	139.64	18.45	139.15	19.4	138.08	18.97	138.11	18.91
		TMS	128.26	16.99	158.52	11.93	134.8	15.89	130.52	17.58	129.16	16.99	136.4	17.31
		RS	136.91	21.08	165.2	20.19	139.65	20.3	135.15	20.23	137.57	22.59	144.99	20.9
		GHS	127.44	17.41	156.42	18.72	131.33	18.43	129.9	18.13	128.51	16.76	139.23	20.15
		Pooled	133.889	17.9913	159.038	18.5099	139.428	18.485	136.442	19.0976	137.062	18.9201	139.275	19.2217
	SCR	UKB	64.64	10.98	62.97	8.32	63.02	9.9	62.84	9.35	64.39	11.86	64.02	13.24
		TMS	85.13	13.21	73.38	9.73	80.8	14.83	80.55	13.9	89.15	12.23	83.11	16.16
		RS	70.7	12.78	67.76	9.02	68.17	9.9	66.9	8.98	68.92	12.21	68.97	13.81
		GHS	69.01	9.39	67.04	7.64	67.54	8.15	67.3	8.05	68.38	10	74.16	16.76
		Pooled	65.6527	10.9362	63.1602	8.32524	63.3448	9.8563	64.4651	9.01132	65.2197	11.7053	66.78	13.7589
	TG	UKB	1.44	0.63	1.21	0.42	3.41	1.08	1.68	0.76	1.66	0.76	1.82	0.95
		TMS	1.19	0.56	1.09	0.35	3.18	1.03	1.46	0.81	1.33	0.43	1.66	0.74
		RS	1.38	0.59	1.16	0.39	3.07	0.89	1.53	0.68	1.47	0.64	1.84	0.85
		GHS	1.16	0.51	1.04	0.36	2.68	0.9	1.33	0.63	1.35	0.55	1.68	0.79
		Pooled	1.39757	0.612908	1.20473	0.417856	3.3717	1.06727	1.56332	0.719183	1.59856	0.721798	1.79176	0.888593
	WHR	UKB	0.82	0.07	0.79	0.05	0.87	0.06	0.84	0.07	0.84	0.07	0.85	0.08
		TMS	0.87	0.07	0.8	0.05	0.9	0.05	0.9	0.07	0.87	0.07	0.92	0.07
		RS	0.86	0.09	0.8	0.05	0.89	0.06	0.86	0.08	0.87	0.09	0.9	0.09
		GHS	0.86	0.07	0.81	0.05	0.91	0.06	0.88	0.07	0.89	0.08	0.92	0.09
		Pooled	0.825828	0.0708922	0.790585	0.05	0.871633	0.0599545	0.851086	0.0704716	0.844356	0.0714863	0.871301	0.0814686
Male	AGE	UKB	57.86	8.03			56.68	7.86	55.61	8.06	58.64	7.89	59.93	7.17
		TMS	60.19	8.22			59.71	8.21	60.2	7.79	60.8	8.19	62.85	7.59
		RS	63.99	9.37			60.61	7.82	59.1	8.23	68.06	9.36	65.85	9.07
		GHS	55.46	11.14			53.73	10.49	52.51	10.67	57.37	11.35	61.52	8.87
		Pooled	58.0446	8.25568			56.7231	7.8894	55.2493	8.62378	59.0763	8.1611	61.1456	7.60402
	ALT	UKB	24.66	9.66			28.47	10.11	56.98	16.01	24	10.85	31.13	14.93
		TMS	30.05	10.04			30.49	8.06	59.14	16.21	28.82	7.74	35.56	15.44
		RS	25.35	9.67			28.68	9.88	57.68	18.01	22.14	9.18	30.45	12.86
		GHS	36.47	10.05			36.76	8.08	66.01	29.29	35.72	12.45	43.84	17.62
		Pooled	25.6737	9.69655			28.6976	10.0517	58.0656	18.0584	24.6808	10.7787	32.6669	14.8623
	BMI	UKB	27.73	4.24			27.99	3.32	28.88	3.89	28.61	4.94	30.41	5.19
		TMS	26.87	3.7			27.27	2.8	27.74	3.72	27.54	3.81	29.29	4.11
		RS	26.8	3.51			27.31	2.88	27.83	3.68	26.23	3.54	28.55	4.09
		GHS	27.56	4.22			27.78	3.4	28.2	4.06	28.41	5.15	30.15	4.73
		Pooled	27.6284	4.17709			27.9698	3.31094	28.6285	3.92636	28.2903	4.79443	29.778	4.72079
	CRP	UKB	1.88	1.9			1.62	1.17	1.82	1.33	13.94	5.01	2.12	2.01
		TMS	1.77	1.94			1.53	0.96	1.57	1.47	12.25	2.96	1.9	1.96
		RS	2.19	2.32			1.54	1.13	1.65	1.44	15.25	5.86	2.52	2.59
		GHS	2.11	2.18			1.63	1.15	1.86	1.59	15.93	6.5	2.78	2.37
		Pooled	1.90443	1.93688			1.61848	1.16832	1.81943	1.39947	14.0724	5.10814	2.17481	2.09674
	DBP	UKB	84.82	9.98			85.34	9.19	87.81	10.18	84.97	10.71	81.85	10.03
		TMS	78.49	9.66			78.58	8.04	79.9	10.06	80.78	8.24	77.59	9.82
		RS	79.89	11.29			82.02	9.57	84.32	11.25	76.35	11.62	80.07	11.68
		GHS	83.2	9.2			84.46	8.07	85.66	9.38	82.96	10.33	82.3	9.52
		Pooled	84.3505	9.96077			85.2512	9.16958	86.8584	9.94995	84.2355	10.6975	80.9741	10.128
	FG	UKB	4.97	0.55			4.84	0.47	4.98	0.51	4.99	0.62	7.81	1.14
		TMS	5.62	0.67			5.43	0.41	5.58	0.61	5.74	0.63	8.31	1.41
		RS	5.58	0.63			5.45	0.46	5.6	0.57	5.65	0.79	8.68	1.64
		GHS	5.22	0.59			5.07	0.43	5.17	0.53	5.29	0.69	8.83	2.51
		Pooled	5.02107	0.55806			4.85667	0.468894	5.05913	0.518959	5.04684	0.633695	7.987	1.29084
	HDL	UKB	1.33	0.32			1.08	0.18	1.22	0.25	1.22	0.3	1.14	0.28
		TMS	1.42	0.39			1.06	0.22	1.22	0.28	1.19	0.25	1.17	0.29
		RS	1.27	0.33			0.96	0.19	1.21	0.31	1.17	0.26	1.12	0.27
		GHS	1.34	0.33			1.06	0.17	1.24	0.27	1.23	0.29	1.2	0.3
		Pooled	1.32875	0.322169			1.07784	0.180034	1.22513	0.257524	1.21627	0.295329	1.14729	0.282017
	LDL	UKB	3.48	0.85			3.91	0.78	3.68	0.94	3.35	0.84	2.75	0.81
		TMS	3.21	1			3.68	1.04	3.1	0.97	3.04	0.98	2.29	0.79
		RS	3.62	0.87			3.67	0.78	3.59	0.86	3.3	0.75	3.15	0.8
		GHS	3.59	0.89			3.79	0.82	3.67	0.92	3.45	0.91	3.06	0.88
		Pooled	3.49221	0.856074			3.90396	0.781021	3.66323	0.931519	3.35143	0.839295	2.76071	0.812003
	SBP	UKB	142.45	17.87			140.36	15.21	143.07	17.05	142.35	18.85	142.81	17.16
		TMS	138.78	17.37			137.51	13.72	137.83	17.93	138.31	15.99	142.47	17
		RS	140.49	20.16			138.5	16.16	139.52	19.21	138.45	19.53	145.55	21.27
		GHS	133.28	16.08			133.67	13.89	134.25	15.41	134.73	17.52	140.68	16.63
		Pooled	141.392	17.7929			140.19	15.1945	139.888	16.5832	141.298	18.7326	142.762	17.5221
	SCR	UKB	81.77	13.25			80.23	10.73	79.8	10.73	81.46	14.3	78.89	15.56
		TMS	85.11	13.24			81.51	13.39	83.85	12.1	81.69	13.98	83.01	15.58
		RS	88.46	15.65			84.78	9.8	83.73	10.69	90.69	17.29	85.16	16.47
		GHS	83.58	13.28			80.62	9.14	81.91	10.28	82.72	15.35	83.16	14.49
		Pooled	82.2337	13.3532			80.3285	10.6831	80.6511	10.6112	81.9954	14.5363	80.9223	15.5536
	TG	UKB	1.7	0.79			3.74	1.16	2.08	0.9	1.72	0.82	2.15	1.11
		TMS	1.35	0.67			3.08	0.99	1.61	0.74	1.36	0.54	1.71	0.84
		RS	1.48	0.67			3.47	1.18	1.72	0.72	1.35	0.58	1.86	0.89
		GHS	1.39	0.66			3.15	0.96	1.62	0.72	1.43	0.68	1.84	0.82
		Pooled	1.64315	0.76646			3.7193	1.15534	1.87577	0.823775	1.63656	0.775766	1.95389	0.975421
	WHR	UKB	0.93	0.07			0.95	0.05	0.95	0.06	0.95	0.07	0.98	0.07
		TMS	0.98	0.07			0.99	0.04	0.99	0.06	0.98	0.06	1.04	0.07
		RS	0.95	0.07			0.96	0.06	0.95	0.06	0.97	0.07	0.98	0.06
		GHS	0.98	0.07			0.98	0.06	0.98	0.06	0.99	0.07	1.03	0.07
		Pooled	0.935954	0.07			0.950614	0.0502222	0.959599	0.06	0.955176	0.0698948	0.994526	0.068218

## Sheet: ST7
SEX	VARIABLE	CLUSTER	COHORT	Q2.5	Q25	MEDIAN	Q75	Q97.5
Female	AGE	BC	GHS	36	44.98	54.26	64.06	73.01
Female	AGE	BC	TMS	41.85	52.56	58.63	64.23	72.66
Female	AGE	BC	RS	47.82	57.43	62.98	72.02	85.35
Female	AGE	BC	UKB	41.6	51.07	59	64	69
Female	AGE	DAL	GHS	36.42	45.73	54.68	62.83	72.48
Female	AGE	DAL	TMS	44.6	54.06	57.46	62.5	71.64
Female	AGE	DAL	RS	47.7	57.5	61.43	67.14	80.25
Female	AGE	DAL	UKB	42.09	52.76	59.25	63.6	69
Female	AGE	DHG	GHS	39.78	57.36	65.4	70.3	73.97
Female	AGE	DHG	TMS	44.72	56.36	63.05	68.43	73.96
Female	AGE	DHG	RS	50.39	59.42	66.09	74.8	86.45
Female	AGE	DHG	UKB	42.27	54.54	61.03	65.03	69
Female	AGE	DHT	GHS	35.72	43.26	50.31	61.44	72.42
Female	AGE	DHT	TMS	43.7	55.99	61.29	65.14	71.95
Female	AGE	DHT	RS	46.96	54.96	59.68	68.15	82.21
Female	AGE	DHT	UKB	41.67	50.95	58.23	63.56	69
Female	AGE	DIS	GHS	35.83	42.92	52.74	64.69	73.3
Female	AGE	DIS	TMS	40.18	45.33	50.85	61.17	71.64
Female	AGE	DIS	RS	48.32	59.95	66.97	74.09	88.13
Female	AGE	DIS	UKB	41.25	51.89	59.61	64.2	69
Female	AGE	DLT	GHS	36.05	47.27	54.74	62.18	72.62
Female	AGE	DLT	TMS	44.2	54.26	57.88	63.77	72.67
Female	AGE	DLT	RS	47.37	54.98	58.87	64.91	78.65
Female	AGE	DLT	UKB	42	52.02	58.06	62.94	68.85
Female	ALT	BC	GHS	17.57	23.2	27	32	43.95
Female	ALT	BC	TMS	13	18.35	22.13	27.45	44.6
Female	ALT	BC	RS	10.1	16	19.98	24.78	39.93
Female	ALT	BC	UKB	8.85	13.79	17.3	22.32	37.82
Female	ALT	DAL	GHS	16.2	23.5	27.65	32.23	46.42
Female	ALT	DAL	TMS	15.06	22.43	26.21	29.55	41.75
Female	ALT	DAL	RS	10.65	18.09	21.87	26.98	40.82
Female	ALT	DAL	UKB	10.36	16.42	20.58	26.39	41.88
Female	ALT	DHG	GHS	17.21	25.44	30.54	38.54	61.48
Female	ALT	DHG	TMS	14.76	20.76	25.66	32.97	62.97
Female	ALT	DHG	RS	11.33	17.59	22.28	29.75	52.56
Female	ALT	DHG	UKB	9.64	15.13	19.41	25.86	49.78
Female	ALT	DHT	GHS	16.03	20.73	23.04	25.83	32.23
Female	ALT	DHT	TMS	12.16	16.46	18.88	21.93	33.64
Female	ALT	DHT	RS	10.87	15.76	18.57	21.68	29.51
Female	ALT	DHT	UKB	8.94	13.29	15.95	19.3	27.41
Female	ALT	DIS	GHS	15.87	22.12	26	31.12	49.32
Female	ALT	DIS	TMS	11.84	15.9	19.12	24.61	42.33
Female	ALT	DIS	RS	9.23	14.72	17.62	23.49	36.99
Female	ALT	DIS	UKB	8.6	13.67	17.14	22.46	39.58
Female	ALT	DLT	GHS	25.06	38.79	47.41	59.42	121.19
Female	ALT	DLT	TMS	23.05	43.95	53.21	64.96	82.43
Female	ALT	DLT	RS	19.06	41.02	51.12	62.11	90.96
Female	ALT	DLT	UKB	15.56	38.17	47.75	59.1	85.22
Female	BMI	BC	GHS	19.2	22.62	25.43	29.24	39.43
Female	BMI	BC	TMS	19.26	22.62	24.91	27.7	35.88
Female	BMI	BC	RS	19.99	23.99	26.55	29.65	37.73
Female	BMI	BC	UKB	19.6	23.41	26.06	29.63	39.56
Female	BMI	DAL	GHS	19.87	23.52	26.56	29.84	37
Female	BMI	DAL	TMS	19.82	23.49	25.31	28.54	35.32
Female	BMI	DAL	RS	20.99	24.7	26.62	28.73	35.05
Female	BMI	DAL	UKB	20.97	24.86	27.27	30.13	37.1
Female	BMI	DHG	GHS	20.9	25.65	31.17	36.77	50.07
Female	BMI	DHG	TMS	21.68	26.16	29.74	33.58	42.46
Female	BMI	DHG	RS	21.6	26.32	29.25	32.36	40.56
Female	BMI	DHG	UKB	19.79	24.68	28.3	33.29	43.92
Female	BMI	DHT	GHS	18.68	22.21	24.8	28.12	40.74
Female	BMI	DHT	TMS	18.09	20.57	24	28.03	37.15
Female	BMI	DHT	RS	19.46	23.52	25.77	28.65	35.58
Female	BMI	DHT	UKB	19.63	23.02	25.24	28.09	36.31
Female	BMI	DIS	GHS	20.22	24.74	28.94	33.68	51.49
Female	BMI	DIS	TMS	20.02	24.48	27.17	30.84	40.93
Female	BMI	DIS	RS	18.92	23.77	27.1	31.18	40.88
Female	BMI	DIS	UKB	19.95	24.85	28.46	33.28	44.73
Female	BMI	DLT	GHS	19.44	23.5	26.55	30.49	39.07
Female	BMI	DLT	TMS	20.66	24.65	27.25	29.6	39.09
Female	BMI	DLT	RS	20.26	24.57	27.19	30.64	39.17
Female	BMI	DLT	UKB	20	24.52	27.71	31.37	40.35
Female	CRP	BC	GHS	0.27	0.5	1.51	3.11	9.4
Female	CRP	BC	TMS	0.15	0.58	1.17	2.5	8.97
Female	CRP	BC	RS	0.3	0.61	1.49	3.25	9.1
Female	CRP	BC	UKB	0.2	0.65	1.34	2.79	8.69
Female	CRP	DAL	GHS	0.48	1.09	1.83	3.34	6.12
Female	CRP	DAL	TMS	0.2	0.91	1.85	3.19	5.89
Female	CRP	DAL	RS	0.3	0.91	1.79	2.91	6.19
Female	CRP	DAL	UKB	0.33	1.02	1.86	3.16	7.14
Female	CRP	DHG	GHS	0.47	1.18	2.4	4.92	16.77
Female	CRP	DHG	TMS	0.23	1.07	2.39	4.4	11.34
Female	CRP	DHG	RS	0.3	1.09	2.28	4.3	11.5
Female	CRP	DHG	UKB	0.23	0.81	1.69	3.46	11.07
Female	CRP	DHT	GHS	0.22	0.52	1.25	2.25	6.08
Female	CRP	DHT	TMS	0.08	0.32	0.88	1.86	5.62
Female	CRP	DHT	RS	0.28	0.47	1.05	2	4.79
Female	CRP	DHT	UKB	0.19	0.53	1.03	1.91	4.63
Female	CRP	DIS	GHS	3.64	11.2	14.52	18.83	30.68
Female	CRP	DIS	TMS	1.45	10.77	12.78	13.82	15.44
Female	CRP	DIS	RS	2.26	10.44	14.26	18.92	29.95
Female	CRP	DIS	UKB	1.27	10.36	13.51	17.17	23.6
Female	CRP	DLT	GHS	0.29	0.77	1.76	3.26	9.15
Female	CRP	DLT	TMS	0.3	0.76	1.5	2.8	6.35
Female	CRP	DLT	RS	0.3	0.75	1.58	2.95	7.88
Female	CRP	DLT	UKB	0.24	0.97	1.95	3.53	9.75
Female	DBP	BC	GHS	63.65	74.01	79.98	86	98.84
Female	DBP	BC	TMS	56.26	67.04	72.75	79.28	93.13
Female	DBP	BC	RS	57.12	69.86	76.84	84	98.26
Female	DBP	BC	UKB	62.99	73.5	79.5	85.73	98.44
Female	DBP	DAL	GHS	63.25	76.79	82.8	89.86	102.9
Female	DBP	DAL	TMS	59.97	72	77.08	82.36	96.13
Female	DBP	DAL	RS	59.59	73.3	79.67	88.38	106.31
Female	DBP	DAL	UKB	65.2	76.53	82.89	89.77	103.74
Female	DBP	DHG	GHS	62.1	74.13	80.57	88.04	103
Female	DBP	DHG	TMS	57.63	68.41	74.92	79.71	93.97
Female	DBP	DHG	RS	57.2	69.52	77.62	85.34	100.71
Female	DBP	DHG	UKB	60.74	72.7	79.22	86.55	101.26
Female	DBP	DHT	GHS	80.87	91.29	95.6	102.37	116.33
Female	DBP	DHT	TMS	70.46	83.9	91.69	98.43	104.25
Female	DBP	DHT	RS	77.37	88.18	94.09	101.11	113.09
Female	DBP	DHT	UKB	77.53	86.73	92.03	97.92	110.86
Female	DBP	DIS	GHS	62.61	74.39	80.73	86.91	102.02
Female	DBP	DIS	TMS	55.18	70.3	78.81	82.48	101.84
Female	DBP	DIS	RS	54.85	67.39	74.86	83.74	99.08
Female	DBP	DIS	UKB	63.07	75.18	81.83	88.95	102.96
Female	DBP	DLT	GHS	63.62	75.08	81.35	88.21	102.58
Female	DBP	DLT	TMS	57.67	68.48	76.18	83.19	102.02
Female	DBP	DLT	RS	58.58	72.34	80.7	88.13	108.56
Female	DBP	DLT	UKB	64.34	76.44	83.46	90.53	104.64
Female	FG	BC	GHS	4.17	4.66	4.95	5.28	6.19
Female	FG	BC	TMS	4.28	4.82	5.14	5.55	6.63
Female	FG	BC	RS	4.41	5	5.37	5.71	6.67
Female	FG	BC	UKB	4.04	4.61	4.9	5.19	6.03
Female	FG	DAL	GHS	4.2	4.7	5	5.3	6.07
Female	FG	DAL	TMS	4.3	4.92	5.28	5.62	6.5
Female	FG	DAL	RS	4.5	5.11	5.37	5.7	6.73
Female	FG	DAL	UKB	4.06	4.6	4.89	5.19	6.09
Female	FG	DHG	GHS	5.26	6.76	7.79	9.62	19.06
Female	FG	DHG	TMS	5.8	7.06	7.65	8.39	11.46
Female	FG	DHG	RS	5.61	6.87	7.55	8.84	12.44
Female	FG	DHG	UKB	4.89	6.44	7.1	8.01	9.84
Female	FG	DHT	GHS	4.21	4.68	4.97	5.3	5.92
Female	FG	DHT	TMS	4.1	4.71	4.98	5.16	6.06
Female	FG	DHT	RS	4.4	4.92	5.17	5.4	6.17
Female	FG	DHT	UKB	4.22	4.69	4.92	5.18	5.74
Female	FG	DIS	GHS	4.22	4.65	4.98	5.4	6.47
Female	FG	DIS	TMS	4.23	4.78	5.07	5.39	6.59
Female	FG	DIS	RS	4.28	5.01	5.41	5.83	7.5
Female	FG	DIS	UKB	4.01	4.58	4.88	5.21	6.35
Female	FG	DLT	GHS	4.18	4.68	5	5.35	6.24
Female	FG	DLT	TMS	4.55	5.08	5.48	5.85	7.29
Female	FG	DLT	RS	4.33	4.96	5.33	5.81	7.3
Female	FG	DLT	UKB	4.11	4.64	4.92	5.24	6.25
Female	HDL	BC	GHS	1.02	1.42	1.66	1.94	2.56
Female	HDL	BC	TMS	1.03	1.48	1.74	2.08	2.85
Female	HDL	BC	RS	0.91	1.28	1.51	1.81	2.5
Female	HDL	BC	UKB	1.01	1.36	1.6	1.86	2.51
Female	HDL	DAL	GHS	0.87	1.09	1.27	1.42	1.81
Female	HDL	DAL	TMS	0.83	1.17	1.35	1.45	1.81
Female	HDL	DAL	RS	0.77	1.01	1.15	1.3	1.58
Female	HDL	DAL	UKB	0.87	1.13	1.27	1.43	1.74
Female	HDL	DHG	GHS	0.84	1.16	1.36	1.69	2.29
Female	HDL	DHG	TMS	0.81	1.2	1.38	1.67	2.41
Female	HDL	DHG	RS	0.76	1.09	1.27	1.55	2.18
Female	HDL	DHG	UKB	0.87	1.17	1.39	1.66	2.28
Female	HDL	DHT	GHS	1.09	1.51	1.73	1.95	2.48
Female	HDL	DHT	TMS	1.09	1.49	1.78	2.2	2.78
Female	HDL	DHT	RS	1.08	1.42	1.66	1.89	2.43
Female	HDL	DHT	UKB	1.13	1.46	1.67	1.9	2.36
Female	HDL	DIS	GHS	0.95	1.27	1.5	1.75	2.4
Female	HDL	DIS	TMS	1.06	1.39	1.59	1.87	2.51
Female	HDL	DIS	RS	0.82	1.17	1.37	1.59	2.44
Female	HDL	DIS	UKB	0.93	1.21	1.44	1.7	2.3
Female	HDL	DLT	GHS	0.97	1.31	1.56	1.83	2.45
Female	HDL	DLT	TMS	0.91	1.33	1.53	1.82	3.13
Female	HDL	DLT	RS	0.81	1.22	1.42	1.72	2.55
Female	HDL	DLT	UKB	0.93	1.26	1.48	1.75	2.33
Female	LDL	BC	GHS	1.99	2.94	3.53	4.17	5.55
Female	LDL	BC	TMS	1.59	2.65	3.25	3.94	5.36
Female	LDL	BC	RS	2.07	3.13	3.72	4.34	5.6
Female	LDL	BC	UKB	2.13	3.04	3.6	4.21	5.47
Female	LDL	DAL	GHS	2.28	3.74	4.45	5.14	7
Female	LDL	DAL	TMS	1.49	3.01	4.38	5.48	7.02
Female	LDL	DAL	RS	2.78	3.85	4.54	5.14	6.75
Female	LDL	DAL	UKB	2.69	3.8	4.39	5.01	6.29
Female	LDL	DHG	GHS	1.59	2.55	3.05	3.78	5.46
Female	LDL	DHG	TMS	1.19	1.89	2.4	2.99	4.46
Female	LDL	DHG	RS	1.81	2.95	3.57	4.09	5.22
Female	LDL	DHG	UKB	1.76	2.53	3.11	3.81	5.27
Female	LDL	DHT	GHS	2.05	2.84	3.44	3.92	5.05
Female	LDL	DHT	TMS	2	2.8	3.4	4.1	4.97
Female	LDL	DHT	RS	2.13	3.03	3.57	4.02	5.11
Female	LDL	DHT	UKB	2.25	3.02	3.5	4.01	5.09
Female	LDL	DIS	GHS	2.11	2.91	3.5	4	5.33
Female	LDL	DIS	TMS	1.37	2.37	2.89	3.32	4.83
Female	LDL	DIS	RS	2.03	3	3.51	4.12	5.38
Female	LDL	DIS	UKB	2.07	3	3.52	4.08	5.24
Female	LDL	DLT	GHS	2.02	2.99	3.6	4.25	5.74
Female	LDL	DLT	TMS	1.23	2.67	3.4	4.03	6.32
Female	LDL	DLT	RS	1.96	3.02	3.73	4.42	5.65
Female	LDL	DLT	UKB	2.09	3.07	3.71	4.41	5.77
Female	SBP	BC	GHS	100.38	114.72	124.92	137.94	167.02
Female	SBP	BC	TMS	100.73	115.76	126.19	138.44	166.27
Female	SBP	BC	RS	101.84	121.94	135.14	150.01	183.16
Female	SBP	BC	UKB	104.49	121.5	132.96	145.88	173.76
Female	SBP	DAL	GHS	100.68	117.95	128.66	142.28	173.65
Female	SBP	DAL	TMS	102.8	123.63	131.79	148.11	165.6
Female	SBP	DAL	RS	107.21	125.41	136.86	150.44	185.44
Female	SBP	DAL	UKB	108.05	126.32	138.32	151.35	178.85
Female	SBP	DHG	GHS	104.27	124.31	137.33	152.08	182.36
Female	SBP	DHG	TMS	105.23	123.99	135.28	147.25	176.28
Female	SBP	DHG	RS	107.1	131.33	142.5	156.85	193.75
Female	SBP	DHG	UKB	104.65	124.94	136.68	150.19	177.92
Female	SBP	DHT	GHS	122.94	143.57	154.31	168.22	199.71
Female	SBP	DHT	TMS	123.73	149.43	158.51	167.9	185.7
Female	SBP	DHT	RS	128.08	151.37	163.08	177.63	212.81
Female	SBP	DHT	UKB	126.01	145.96	158.03	170.61	198.27
Female	SBP	DIS	GHS	99.62	116.48	126.13	138.66	167.84
Female	SBP	DIS	TMS	101.59	116.23	127.69	141.21	167.79
Female	SBP	DIS	RS	99.7	120.59	136.76	151.65	189.39
Female	SBP	DIS	UKB	105.88	124.32	136.65	150.35	177.83
Female	SBP	DLT	GHS	100.63	116.79	127.68	140.71	171.72
Female	SBP	DLT	TMS	100.65	117.68	128.77	140.33	174.18
Female	SBP	DLT	RS	100.08	120.97	132.76	148.97	180.5
Female	SBP	DLT	UKB	106.11	125.14	137.63	151.83	180.73
Female	SCR	BC	GHS	54.67	62.76	67.93	74	89.86
Female	SCR	BC	TMS	57.38	75.78	85.25	95.3	108
Female	SCR	BC	RS	50.85	62.72	69.09	76.81	100.26
Female	SCR	BC	UKB	47.03	57.38	63.45	70.41	89.01
Female	SCR	DAL	GHS	53.48	61.57	66.91	72.21	87.33
Female	SCR	DAL	TMS	51.49	68.61	80.48	93	106.1
Female	SCR	DAL	RS	49.72	61.32	67.21	74.53	89.87
Female	SCR	DAL	UKB	45.85	56.21	62.23	68.78	84.47
Female	SCR	DHG	GHS	54	63.33	70.21	79.73	121.98
Female	SCR	DHG	TMS	49.1	71.51	85.41	94.58	111.42
Female	SCR	DHG	RS	48.07	59.93	67.2	75.53	102.92
Female	SCR	DHG	UKB	43.36	55.67	62.43	69.84	97.74
Female	SCR	DHT	GHS	55.06	61.38	65.88	71.12	86.69
Female	SCR	DHT	TMS	49.64	66.8	73.66	79.66	99.38
Female	SCR	DHT	RS	50.82	62.08	67.76	73	87.54
Female	SCR	DHT	UKB	47.88	57.18	62.67	68.16	80.51
Female	SCR	DIS	GHS	51.69	61.71	67.35	74.05	91.96
Female	SCR	DIS	TMS	59.89	80.34	90.21	99.15	108.94
Female	SCR	DIS	RS	49.56	60.28	67.15	75.91	99.07
Female	SCR	DIS	UKB	45.77	56.56	62.98	70.31	91.88
Female	SCR	DLT	GHS	53.91	62.17	66.31	71.52	84.99
Female	SCR	DLT	TMS	52.64	71.76	79.36	91.52	105.69
Female	SCR	DLT	RS	50.89	60.49	66.48	72.95	86.03
Female	SCR	DLT	UKB	46.67	56.55	62.06	68.23	83.27
Female	TG	BC	GHS	0.52	0.8	1.04	1.38	2.48
Female	TG	BC	TMS	0.48	0.8	1.06	1.44	2.65
Female	TG	BC	RS	0.6	0.96	1.26	1.67	2.87
Female	TG	BC	UKB	0.59	0.96	1.3	1.78	2.97
Female	TG	DAL	GHS	1.03	2.03	2.62	3.36	4.43
Female	TG	DAL	TMS	1.07	2.33	3.25	4.05	4.78
Female	TG	DAL	RS	1.34	2.5	3.05	3.65	5.1
Female	TG	DAL	UKB	1.57	2.66	3.29	4.06	5.89
Female	TG	DHG	GHS	0.58	1.09	1.51	2.12	3.68
Female	TG	DHG	TMS	0.55	1.1	1.56	2.11	3.33
Female	TG	DHG	RS	0.71	1.2	1.66	2.31	4.16
Female	TG	DHG	UKB	0.62	1.11	1.63	2.35	4.26
Female	TG	DHT	GHS	0.49	0.77	0.96	1.27	1.88
Female	TG	DHT	TMS	0.49	0.81	1.06	1.36	2.15
Female	TG	DHT	RS	0.58	0.86	1.09	1.42	1.98
Female	TG	DHT	UKB	0.58	0.9	1.14	1.46	2.21
Female	TG	DIS	GHS	0.59	0.94	1.24	1.64	2.77
Female	TG	DIS	TMS	0.64	1.01	1.25	1.63	2.57
Female	TG	DIS	RS	0.62	1.02	1.3	1.79	3.24
Female	TG	DIS	UKB	0.66	1.1	1.5	2.05	3.53
Female	TG	DLT	GHS	0.52	0.86	1.18	1.65	3.02
Female	TG	DLT	TMS	0.38	0.94	1.23	1.77	3.69
Female	TG	DLT	RS	0.56	1.01	1.4	1.93	3.17
Female	TG	DLT	UKB	0.64	1.09	1.53	2.12	3.49
Female	WHR	BC	GHS	0.73	0.81	0.86	0.91	1.01
Female	WHR	BC	TMS	0.74	0.82	0.86	0.91	1
Female	WHR	BC	RS	0.72	0.8	0.85	0.9	1.06
Female	WHR	BC	UKB	0.7	0.77	0.81	0.86	0.96
Female	WHR	DAL	GHS	0.79	0.87	0.9	0.95	1.03
Female	WHR	DAL	TMS	0.78	0.87	0.91	0.94	1
Female	WHR	DAL	RS	0.78	0.85	0.88	0.92	1.04
Female	WHR	DAL	UKB	0.76	0.83	0.86	0.91	0.99
Female	WHR	DHG	GHS	0.74	0.87	0.92	0.97	1.1
Female	WHR	DHG	TMS	0.78	0.88	0.92	0.97	1.08
Female	WHR	DHG	RS	0.76	0.84	0.89	0.95	1.1
Female	WHR	DHG	UKB	0.71	0.79	0.85	0.91	1.02
Female	WHR	DHT	GHS	0.72	0.77	0.81	0.85	0.94
Female	WHR	DHT	TMS	0.68	0.76	0.8	0.84	0.93
Female	WHR	DHT	RS	0.7	0.77	0.8	0.84	0.91
Female	WHR	DHT	UKB	0.69	0.75	0.78	0.82	0.9
Female	WHR	DIS	GHS	0.73	0.83	0.89	0.94	1.04
Female	WHR	DIS	TMS	0.75	0.81	0.86	0.93	1.01
Female	WHR	DIS	RS	0.72	0.81	0.86	0.92	1.1
Female	WHR	DIS	UKB	0.71	0.79	0.83	0.89	0.98
Female	WHR	DLT	GHS	0.74	0.83	0.88	0.93	1.02
Female	WHR	DLT	TMS	0.78	0.85	0.89	0.94	1.06
Female	WHR	DLT	RS	0.73	0.8	0.86	0.91	1.03
Female	WHR	DLT	UKB	0.71	0.79	0.84	0.89	0.98
Male	AGE	BC	GHS	36	46	55.85	65.02	73.04
Male	AGE	BC	TMS	42.12	54.67	61.31	66.43	73.15
Male	AGE	BC	RS	47.84	57.18	62.55	70.8	83.18
Male	AGE	BC	UKB	41	52	60	64.32	69
Male	AGE	DAL	GHS	36.06	45.12	53.36	62.47	72.45
Male	AGE	DAL	TMS	41.79	53.7	60.14	65.87	73.64
Male	AGE	DAL	RS	47.46	55.45	59.69	64.56	79.47
Male	AGE	DAL	UKB	41.5	50.3	57.99	63	69
Male	AGE	DHG	GHS	39.64	56.1	62.79	69.01	73.6
Male	AGE	DHG	TMS	45	58.54	63.79	68.46	74.17
Male	AGE	DHG	RS	50.05	58.73	65.01	72.53	83.87
Male	AGE	DHG	UKB	42.71	55.76	61.5	65.68	69
Male	AGE	DIS	GHS	36.49	47.82	58.8	67.3	73.95
Male	AGE	DIS	TMS	42.58	55.44	62.24	66.96	73.79
Male	AGE	DIS	RS	48.47	61.58	68.35	74.73	85.46
Male	AGE	DIS	UKB	41.45	53.36	60.43	65	69
Male	AGE	DLT	GHS	35.99	43.82	51.76	60.83	72.6
Male	AGE	DLT	TMS	43.94	54.47	61.26	66.09	73.03
Male	AGE	DLT	RS	46.81	52.95	58.24	63.85	78.39
Male	AGE	DLT	UKB	41	48.96	56.15	62.22	68.95
Male	ALT	BC	GHS	21.07	29.2	35	42.06	58.5
Male	ALT	BC	TMS	15.78	22.97	28.22	35.01	54.97
Male	ALT	BC	RS	11.85	18.57	23.18	30.06	49.78
Male	ALT	BC	UKB	11.08	17.86	22.77	29.57	48.59
Male	ALT	DAL	GHS	21.41	31.52	35.88	42.25	54.39
Male	ALT	DAL	TMS	15.32	24.47	30.36	36.91	51.3
Male	ALT	DAL	RS	12.59	20.76	28.02	35.34	52.26
Male	ALT	DAL	UKB	13.33	21.16	26.79	34.06	52.69
Male	ALT	DHG	GHS	23.83	31.95	39.19	51.37	90.97
Male	ALT	DHG	TMS	16.76	24.09	32.06	42.24	76.31
Male	ALT	DHG	RS	12.82	21.3	27.45	37.38	65.73
Male	ALT	DHG	UKB	12.55	20.53	27.31	37.47	71.55
Male	ALT	DIS	GHS	17.84	26.95	33.95	41.61	64.46
Male	ALT	DIS	TMS	15.03	23.2	27.91	33.84	48.69
Male	ALT	DIS	RS	10.76	15.81	19.79	26.03	46.26
Male	ALT	DIS	UKB	10	16.73	21.59	28.13	52.98
Male	ALT	DLT	GHS	33.66	48.91	59.87	74.75	138.95
Male	ALT	DLT	TMS	28.35	46.55	57.63	72.62	87.27
Male	ALT	DLT	RS	23.88	45.01	56.53	69.05	93.76
Male	ALT	DLT	UKB	25.24	46.05	56.56	67.89	88.38
Male	BMI	BC	GHS	20.93	24.68	26.95	29.78	37.7
Male	BMI	BC	TMS	21.12	24.32	26.38	28.77	35.97
Male	BMI	BC	RS	20.86	24.51	26.48	28.72	34.68
Male	BMI	BC	UKB	20.89	24.88	27.2	29.97	37.8
Male	BMI	DAL	GHS	21.99	25.16	27.38	29.88	35.62
Male	BMI	DAL	TMS	21	25.57	26.92	29.16	36.14
Male	BMI	DAL	RS	21.89	25.21	27.13	29.18	34.13
Male	BMI	DAL	UKB	22.19	25.71	27.71	29.95	35.27
Male	BMI	DHG	GHS	22.43	26.79	29.65	32.77	41.95
Male	BMI	DHG	TMS	22.19	26.23	28.93	31.66	38.67
Male	BMI	DHG	RS	22.1	25.63	27.82	30.62	38.51
Male	BMI	DHG	UKB	21.94	26.8	29.76	33.29	42.42
Male	BMI	DIS	GHS	20.31	24.79	27.52	31.11	41.53
Male	BMI	DIS	TMS	21.29	25.33	26.6	29.16	36.89
Male	BMI	DIS	RS	19.97	23.68	26.02	28.55	34.44
Male	BMI	DIS	UKB	20.95	25.3	27.74	31.05	40.73
Male	BMI	DLT	GHS	21.44	25.41	27.62	30.56	37.27
Male	BMI	DLT	TMS	21.69	25.29	27.27	29.4	38.2
Male	BMI	DLT	RS	21.17	25.17	27.61	30.25	35.65
Male	BMI	DLT	UKB	22.24	26.22	28.52	31.23	37.63
Male	CRP	BC	GHS	0.26	0.5	1.39	2.69	8.34
Male	CRP	BC	TMS	0.14	0.54	1.05	2.28	7.51
Male	CRP	BC	RS	0.3	0.57	1.39	2.94	8.53
Male	CRP	BC	UKB	0.21	0.64	1.22	2.4	7.4
Male	CRP	DAL	GHS	0.35	0.59	1.42	2.27	4.79
Male	CRP	DAL	TMS	0.23	0.73	1.38	2.25	4.42
Male	CRP	DAL	RS	0.3	0.63	1.27	2.23	4.54
Male	CRP	DAL	UKB	0.28	0.77	1.3	2.15	4.66
Male	CRP	DHG	GHS	0.35	1.16	2.08	3.59	9.4
Male	CRP	DHG	TMS	0.21	0.63	1.14	2.45	7.31
Male	CRP	DHG	RS	0.3	0.72	1.81	3.44	8.97
Male	CRP	DHG	UKB	0.23	0.76	1.5	2.8	7.64
Male	CRP	DIS	GHS	5.43	11.43	14.14	19.68	30.89
Male	CRP	DIS	TMS	2.79	10.62	13.05	14.41	15.41
Male	CRP	DIS	RS	5.31	11.14	14.05	18.93	28.8
Male	CRP	DIS	UKB	2.76	10.78	13.62	17.32	23.77
Male	CRP	DLT	GHS	0.33	0.63	1.42	2.44	6.2
Male	CRP	DLT	TMS	0.16	0.59	1.1	2.09	6.2
Male	CRP	DLT	RS	0.3	0.52	1.2	2.41	5.45
Male	CRP	DLT	UKB	0.28	0.85	1.47	2.43	5.3
Male	DBP	BC	GHS	66.73	77	82.99	89	102.54
Male	DBP	BC	TMS	60.84	71.79	78.16	84.51	99.66
Male	DBP	BC	RS	58.77	72.04	79.41	87.04	103.62
Male	DBP	BC	UKB	66.05	78	84.5	91.26	105.45
Male	DBP	DAL	GHS	68.18	78.74	84.21	89.85	100.12
Male	DBP	DAL	TMS	61.85	72.38	78.1	84.27	99.24
Male	DBP	DAL	RS	64.63	75.94	80.77	88.33	104.76
Male	DBP	DAL	UKB	67.77	79.04	85.1	91.2	104.04
Male	DBP	DHG	GHS	65.72	75.43	82.06	88.09	103.48
Male	DBP	DHG	TMS	58.67	70.8	77.26	83.96	98.71
Male	DBP	DHG	RS	59.27	72.28	78.93	87.52	106.01
Male	DBP	DHG	UKB	63.14	75.1	81.42	88.25	103.5
Male	DBP	DIS	GHS	63.48	76.48	82.11	89.23	107.08
Male	DBP	DIS	TMS	62.95	74.67	81.24	86.26	97.9
Male	DBP	DIS	RS	56.38	68.09	75	83.86	104.01
Male	DBP	DIS	UKB	64.81	77.69	84.64	91.96	106.59
Male	DBP	DLT	GHS	68.46	79.3	85.31	91.12	105.41
Male	DBP	DLT	TMS	60.74	72.64	80.16	87.11	101.9
Male	DBP	DLT	RS	63.84	76.25	83.79	91.53	110.46
Male	DBP	DLT	UKB	68.62	81.06	87.43	94.27	108.89
Male	FG	BC	GHS	4.28	4.83	5.16	5.51	6.64
Male	FG	BC	TMS	4.57	5.15	5.52	5.99	7.12
Male	FG	BC	RS	4.57	5.2	5.5	5.92	6.96
Male	FG	BC	UKB	3.99	4.64	4.94	5.26	6.21
Male	FG	DAL	GHS	4.23	4.77	5.06	5.37	5.99
Male	FG	DAL	TMS	4.51	5.1	5.46	5.7	6.58
Male	FG	DAL	RS	4.57	5.11	5.43	5.72	6.43
Male	FG	DAL	UKB	3.94	4.55	4.82	5.11	5.85
Male	FG	DHG	GHS	5.79	7.2	8.14	9.59	15.63
Male	FG	DHG	TMS	6.24	7.28	8.05	9.02	11.93
Male	FG	DHG	RS	6.15	7.41	8.36	9.85	12.25
Male	FG	DHG	UKB	5.51	7.01	7.72	8.62	9.98
Male	FG	DIS	GHS	4.33	4.9	5.16	5.52	7.2
Male	FG	DIS	TMS	4.69	5.22	5.71	6.24	7.35
Male	FG	DIS	RS	4.48	5.12	5.49	6.01	7.94
Male	FG	DIS	UKB	3.96	4.62	4.93	5.28	6.53
Male	FG	DLT	GHS	4.32	4.81	5.11	5.45	6.35
Male	FG	DLT	TMS	4.64	5.13	5.5	5.94	7.15
Male	FG	DLT	RS	4.57	5.2	5.53	5.94	7.02
Male	FG	DLT	UKB	4.05	4.66	4.94	5.26	6.15
Male	HDL	BC	GHS	0.83	1.11	1.29	1.52	2.09
Male	HDL	BC	TMS	0.8	1.15	1.4	1.63	2.31
Male	HDL	BC	RS	0.74	1.04	1.23	1.45	2.04
Male	HDL	BC	UKB	0.83	1.11	1.29	1.51	2.08
Male	HDL	DAL	GHS	0.72	0.94	1.06	1.16	1.43
Male	HDL	DAL	TMS	0.63	0.89	1.05	1.22	1.6
Male	HDL	DAL	RS	0.61	0.81	0.97	1.09	1.37
Male	HDL	DAL	UKB	0.75	0.95	1.07	1.2	1.47
Male	HDL	DHG	GHS	0.73	0.99	1.15	1.36	1.88
Male	HDL	DHG	TMS	0.7	0.97	1.11	1.34	1.92
Male	HDL	DHG	RS	0.7	0.93	1.07	1.25	1.79
Male	HDL	DHG	UKB	0.74	0.95	1.1	1.29	1.82
Male	HDL	DIS	GHS	0.75	1.04	1.2	1.4	1.88
Male	HDL	DIS	TMS	0.78	1.02	1.14	1.31	1.86
Male	HDL	DIS	RS	0.75	0.99	1.13	1.32	1.79
Male	HDL	DIS	UKB	0.78	1.01	1.18	1.38	1.93
Male	HDL	DLT	GHS	0.81	1.06	1.22	1.39	1.87
Male	HDL	DLT	TMS	0.72	1.02	1.2	1.4	1.84
Male	HDL	DLT	RS	0.72	1.01	1.17	1.37	1.93
Male	HDL	DLT	UKB	0.8	1.05	1.19	1.36	1.79
Male	LDL	BC	GHS	1.98	2.99	3.55	4.15	5.49
Male	LDL	BC	TMS	1.41	2.49	3.19	3.9	5.24
Male	LDL	BC	RS	1.99	3.02	3.61	4.19	5.43
Male	LDL	BC	UKB	1.92	2.88	3.45	4.04	5.23
Male	LDL	DAL	GHS	2.3	3.23	3.75	4.3	5.67
Male	LDL	DAL	TMS	1.41	2.95	3.81	4.43	5.77
Male	LDL	DAL	RS	1.97	3.23	3.67	4.2	5.17
Male	LDL	DAL	UKB	2.37	3.38	3.91	4.42	5.47
Male	LDL	DHG	GHS	1.37	2.49	3.04	3.62	4.88
Male	LDL	DHG	TMS	1.03	1.73	2.19	2.7	4.17
Male	LDL	DHG	RS	1.69	2.59	3.11	3.69	4.69
Male	LDL	DHG	UKB	1.47	2.18	2.63	3.18	4.68
Male	LDL	DIS	GHS	1.67	2.82	3.45	4.12	5.16
Male	LDL	DIS	TMS	1.31	2.22	3.2	3.77	4.77
Male	LDL	DIS	RS	1.86	2.75	3.35	3.8	4.79
Male	LDL	DIS	UKB	1.83	2.75	3.32	3.89	5.07
Male	LDL	DLT	GHS	1.99	3.05	3.61	4.25	5.57
Male	LDL	DLT	TMS	1.07	2.45	3.17	3.84	4.88
Male	LDL	DLT	RS	1.87	3.01	3.62	4.18	5.23
Male	LDL	DLT	UKB	1.9	3.03	3.67	4.31	5.61
Male	SBP	BC	GHS	107.59	122.01	131.17	142.31	170.37
Male	SBP	BC	TMS	109.1	126.66	137.13	149.84	178.41
Male	SBP	BC	RS	108.14	125.83	138.39	152.53	186.33
Male	SBP	BC	UKB	112.08	129.72	140.94	153.47	181.88
Male	SBP	DAL	GHS	109.62	123.68	132.63	142.43	164.92
Male	SBP	DAL	TMS	110.09	127.51	135.39	146.45	173.2
Male	SBP	DAL	RS	110	126.24	138.61	148.4	176.93
Male	SBP	DAL	UKB	113.38	129.76	139.35	149.91	172.34
Male	SBP	DHG	GHS	110.88	128.96	139.37	151.47	177.3
Male	SBP	DHG	TMS	111.45	131.77	141.77	152.49	179.39
Male	SBP	DHG	RS	107.66	131.58	144.02	158.8	192.46
Male	SBP	DHG	UKB	111.1	131.25	141.87	153.3	179.03
Male	SBP	DIS	GHS	106.32	122.04	133.07	144.59	175.38
Male	SBP	DIS	TMS	110.15	128.02	135.96	147.4	180.5
Male	SBP	DIS	RS	103.96	125.16	135.98	151.08	185.32
Male	SBP	DIS	UKB	110.55	128.93	141.12	153.42	183.98
Male	SBP	DLT	GHS	109.02	123.24	132.6	143.34	170.03
Male	SBP	DLT	TMS	110.2	125.05	134.91	148.69	183.22
Male	SBP	DLT	RS	109.1	124.8	137.78	151.97	186.02
Male	SBP	DLT	UKB	113.56	131.22	141.6	153.27	180.66
Male	SCR	BC	GHS	64.36	74.28	82.16	90.15	114.4
Male	SCR	BC	TMS	56.03	76.76	87.07	94.34	106.96
Male	SCR	BC	RS	63.99	78.65	86.58	95.9	127.42
Male	SCR	BC	UKB	59.95	73.01	80.39	88.79	112.09
Male	SCR	DAL	GHS	65.83	73.46	80.07	86.56	102.26
Male	SCR	DAL	TMS	52.8	70.7	81.78	93.02	105.11
Male	SCR	DAL	RS	65.95	78.31	84.4	90.97	105.92
Male	SCR	DAL	UKB	60.9	72.87	79.69	86.82	103.17
Male	SCR	DHG	GHS	60.91	73.43	81.1	89.91	118.49
Male	SCR	DHG	TMS	45.43	72.63	85.97	94.11	107.91
Male	SCR	DHG	RS	57.78	74.24	83.15	94.27	122
Male	SCR	DHG	UKB	53.42	68.9	76.91	86.79	116.92
Male	SCR	DIS	GHS	61.91	72.87	80.22	88.55	123.61
Male	SCR	DIS	TMS	56.54	70.56	82.57	91.42	110.62
Male	SCR	DIS	RS	63.16	79.11	88.54	99.3	130.56
Male	SCR	DIS	UKB	58.47	72.02	79.76	88.68	116.45
Male	SCR	DLT	GHS	64.71	74.22	81.44	88.31	104.57
Male	SCR	DLT	TMS	55.64	76.11	85.61	92.59	103.84
Male	SCR	DLT	RS	64.62	76.4	83	90.21	107.52
Male	SCR	DLT	UKB	60.66	72.5	79.27	86.44	102.31
Male	TG	BC	GHS	0.56	0.92	1.23	1.7	3.11
Male	TG	BC	TMS	0.51	0.89	1.18	1.65	3.07
Male	TG	BC	RS	0.63	1	1.32	1.79	3.23
Male	TG	BC	UKB	0.64	1.11	1.54	2.12	3.64
Male	TG	DAL	GHS	1.23	2.42	3.2	3.93	4.83
Male	TG	DAL	TMS	1	2.38	3.04	3.81	4.87
Male	TG	DAL	RS	1.25	2.53	3.53	4.37	5.43
Male	TG	DAL	UKB	1.7	2.91	3.65	4.5	6.22
Male	TG	DHG	GHS	0.68	1.25	1.71	2.29	3.82
Male	TG	DHG	TMS	0.58	1.11	1.51	2.12	3.9
Male	TG	DHG	RS	0.71	1.22	1.71	2.22	4.23
Male	TG	DHG	UKB	0.69	1.32	1.91	2.7	4.94
Male	TG	DIS	GHS	0.52	0.92	1.29	1.79	3.2
Male	TG	DIS	TMS	0.55	0.97	1.23	1.7	2.73
Male	TG	DIS	RS	0.64	0.95	1.21	1.63	3.07
Male	TG	DIS	UKB	0.65	1.13	1.54	2.12	3.8
Male	TG	DLT	GHS	0.64	1.1	1.48	1.98	3.43
Male	TG	DLT	TMS	0.55	1.09	1.47	2	3.66
Male	TG	DLT	RS	0.67	1.18	1.58	2.17	3.44
Male	TG	DLT	UKB	0.76	1.4	1.94	2.61	4.24
Male	WHR	BC	GHS	0.84	0.93	0.97	1.02	1.12
Male	WHR	BC	TMS	0.85	0.94	0.98	1.02	1.11
Male	WHR	BC	RS	0.82	0.91	0.95	1	1.1
Male	WHR	BC	UKB	0.81	0.89	0.93	0.97	1.07
Male	WHR	DAL	GHS	0.88	0.95	0.98	1.02	1.11
Male	WHR	DAL	TMS	0.88	0.96	0.98	1.01	1.1
Male	WHR	DAL	RS	0.86	0.92	0.96	0.99	1.1
Male	WHR	DAL	UKB	0.85	0.91	0.95	0.98	1.06
Male	WHR	DHG	GHS	0.89	0.99	1.03	1.08	1.18
Male	WHR	DHG	TMS	0.91	0.99	1.04	1.08	1.18
Male	WHR	DHG	RS	0.87	0.94	0.99	1.03	1.12
Male	WHR	DHG	UKB	0.84	0.93	0.98	1.03	1.12
Male	WHR	DIS	GHS	0.86	0.95	0.99	1.03	1.15
Male	WHR	DIS	TMS	0.84	0.94	0.98	1.02	1.1
Male	WHR	DIS	RS	0.83	0.91	0.97	1.01	1.14
Male	WHR	DIS	UKB	0.83	0.91	0.95	1	1.1
Male	WHR	DLT	GHS	0.87	0.94	0.98	1.02	1.1
Male	WHR	DLT	TMS	0.88	0.95	0.99	1.03	1.12
Male	WHR	DLT	RS	0.84	0.91	0.95	0.99	1.12
Male	WHR	DLT	UKB	0.85	0.92	0.95	0.99	1.07

## Sheet: ST8
SEX	COHORT	BC		DHT		DAL		DLT		DIS		DHG		TOTAL
		N	%	N	%	N	%	N	%	N	%	N	%
Female	UKB	58707.9	76.0396	7483.78	9.69313	3950.99	5.1174	2835.98	3.67322	2750.47	3.56247	1477.9	1.9142	77207
Female	TMS	1233.45	79.9902	7.88107	0.511094	14.4158	0.934878	60.8215	3.94432	24.2824	1.57473	201.15	13.0448	1542
Female	RS	4438.77	77.8186	204.56	3.58625	120.904	2.11964	230.928	4.04852	191.625	3.35948	517.211	9.06751	5704
Female	GHS	5732.65	78.5187	122.633	1.67967	94.9506	1.30051	929.978	12.7377	239.944	3.28645	180.846	2.477	7301
Female	TOTAL	70112.8	76.4138	7818.85	8.52154	4181.26	4.55703	4057.71	4.42238	3206.32	3.49448	2377.1	2.59074	91754
Male	UKB	55619.2	81.9086			5490.03	8.08499	3139.25	4.62308	2137.69	3.14811	1517.78	2.23519	67904
Male	TMS	1081.63	66.2356			13.0668	0.800168	91.8389	5.62394	21.3135	1.30517	425.153	26.0351	1633
Male	RS	3481.63	81.1947			92.2844	2.15216	160.82	3.75047	169.797	3.95982	383.468	8.94281	4288
Male	GHS	5325.87	72.4312			96.1975	1.30828	1415.91	19.2562	224.774	3.0569	290.252	3.9474	7353
Male	TOTAL	65508.4	80.6972			5691.58	7.01123	4807.82	5.92257	2553.58	3.14565	2616.66	3.22336	81178

## Sheet: ST9
SEX	PROFILE	TRANSITIVITY
Female	BC	0.174182
Female	DHT	0.20742
Female	DAL	0.228095
Female	DIS	0.241487
Female	DLT	0.248198
Female	DHG	0.280113
Male	BC	0.178185
Male	DAL	0.219052
Male	DLT	0.237155
Male	DIS	0.252685
Male	DHG	0.270041

[truncated: 17 more sheets: ST10, ST11, ST12, ST13, ST14, ST15, ST16, ST17, ST18, ST19, ST20, ST21, ST22, ST23, ST24, ST25, ST26]
